# Supplementary material for: Autocrine regulation of stomatal differentiation potential by EPF1 and ERECTA-LIKE1 ligand-receptor signaling
Source: eLife. 2017 Mar 7;6:e24102. doi: 10.7554/eLife.24102 (PMC5358980; doi:10.7554/eLife.24102)
Supplement: Supplementary file 4. — List of original data for stomatal index, qRT-PCR, quantitative data of reporter fluorescent protein accumulation and cell-state transition. Also includes R-scripts written for the analyses and graph presentations. DOI: http://dx.doi.org/10.7554/eLife.24102.023 [file elife-24102-supp4.txt]

# Qi et al., Sup File 4: Raw data and R scripts for graphs and statistical analysis
# Data generated by Xingyun Qi, Soon-Ki Han, Jonathan Dang 
# R analysis by Keiko Torii
# March 2, 2017 compiled

Figure 1 figure supplement 1

> MK210 <-read.csv("MK210comp.csv", header=T)
> MK210
   Genotype        SI
1        WT 17.543860
2        WT 17.021277
3        WT 22.222222
4        WT 15.217391
5        WT 21.568627
6        WT 20.967742
7    triple 65.591398
8    triple 65.686275
9    triple 60.769231
10   triple 54.014599
11   triple 51.200000
12   triple 64.356436
13    ERL1Y  9.803922
14    ERL1Y  7.514451
15    ERL1Y 10.062893
16    ERL1Y 13.541667
17    ERL1Y  8.888889
18    ERL1Y 10.285714
19   double 13.265306
20   double 12.500000
21   double 13.084112
22   double 12.605042
23   double 14.598540
24   double 12.101911

> summary(MK210)
   Genotype       SI        
 double:6   Min.   : 7.514  
 ERL1Y :6   1st Qu.:12.400  
 triple:6   Median :14.908  
 WT    :6   Mean   :25.600  
            3rd Qu.:29.467  
            Max.   :65.686  

> MK210$Genotype <-factor(MK210$Genotype, levels=c("WT", "triple", "ERL1Y", "double"), ordered=TRUE)

> ggplot(MK210, aes(x=Genotype,y=SI)) +geom_boxplot(aes(fill=Genotype))
> ggplot(MK210, aes(x=Genotype,y=SI)) +geom_boxplot(aes(fill=Genotype))+scale_fill_brewer(palette="GnBu") + theme_linedraw()
> ggsave("MK210.eps", height=7, width=5)

> attach(MK210)
> summary(MK210)
   Genotype       SI        
 WT    :6   Min.   : 7.514  
 triple:6   1st Qu.:12.400  
 ERL1Y :6   Median :14.908  
 double:6   Mean   :25.600  
            3rd Qu.:29.467  
            Max.   :65.686  
> MK210ana <-data.frame(Genotype, SI)
> LMMK210ana <-lm(SI~Genotype)
> summary(LMMK210ana)

Call:
lm(formula = SI ~ Genotype)

Residuals:
    Min      1Q  Median      3Q     Max 
-9.0697 -1.2321  0.0525  2.0278  5.4166 

Coefficients:
            Estimate Std. Error t value Pr(>|t|)    
(Intercept)  25.6005     0.7375   34.71  < 2e-16 ***
Genotype.L  -15.3051     1.4750  -10.38 1.69e-09 ***
Genotype.Q  -19.0850     1.4750  -12.94 3.55e-11 ***
Genotype.C   32.3550     1.4750   21.94 1.84e-15 ***
---
Signif. codes:  
0 �***� 0.001 �**� 0.01 �*� 0.05 �.� 0.1 � � 1

Residual standard error: 3.613 on 20 degrees of freedom
Multiple R-squared:  0.9742,	Adjusted R-squared:  0.9704 
F-statistic: 252.1 on 3 and 20 DF,  p-value: 4.711e-16

> AMK210 <-aov(LMMK210ana)
> TukeyHSD(AMK210)
  Tukey multiple comparisons of means
    95% family-wise confidence level

Fit: aov(formula = LMMK210ana)

$Genotype
                    diff        lwr         upr
triple-WT      41.179470  35.341113  47.0178268
ERL1Y-WT       -9.073931 -14.912288  -3.2355735
double-WT      -6.064368 -11.902725  -0.2260109
ERL1Y-triple  -50.253400 -56.091757 -44.4150432
double-triple -47.243838 -53.082195 -41.4054806
double-ERL1Y    3.009563  -2.828794   8.8479197
                  p adj
triple-WT     0.0000000
ERL1Y-WT      0.0016282
double-WT     0.0399893
ERL1Y-triple  0.0000000
double-triple 0.0000000
double-ERL1Y  0.4887617


# qRT-PCR analysis and graphs
# Figures 2C, D, E, Figure 3 � figure supplement 1C
# Raw data generated and analyzed by Soon-Ki Han 
# R analysis by Keiko Torii

#Load Dplyr package for calculating and plotting standard deviation
> library("dplyr")

#Load qRT-PCR data for ERL1 (Fig. 2G)

> ERL1q<-read.csv("ERL1qRT.csv", header=T)
> ERL1q
   treatment hour expression
1       mock    2 0.15774764
2       mock    2 0.17728700
3       mock    2 0.15926086
4       mock    4 0.18112268
5       mock    4 0.18394341
6       mock    4 0.20748940
7       mock    6 0.15670265
8       mock    6 0.16536688
9       mock    6 0.15049081
10      mock    8 0.14834085
11      mock    8 0.18302952
12      mock    8 0.12375356
13      mock   10 0.08593220
14      mock   10 0.08253109
15      mock   10 0.08630280
16      mock   12 0.11696066
17      mock   12 0.12836496
18      mock   12 0.11745966
19       est    2 0.24342234
20       est    2 0.24082996
21       est    2 0.21041632
22       est    4 0.33202051
23       est    4 0.32873322
24       est    4 0.30229082
25       est    6 0.38513965
26       est    6 0.32799479
27       est    6 0.32094365
28       est    8 0.49456949
29       est    8 0.45757519
30       est    8 0.40099425
31       est   10 0.58727298
32       est   10 0.57797029
33       est   10 0.54771832
34       est   12 0.72837589
35       est   12 0.62620900
36       est   12 0.66316639

> ERL1q$hour <-as.factor(ERL1q$hour)

#Specifying means and standard deviations for each datapoint
> ERL1qdf <-ERL1q %>% group_by(treatment, hour) %>% summarise(sd=sd(expression), expression =mean(expression))

> ERL1qdf
Source: local data frame [12 x 4]
Groups: treatment [?]

   treatment   hour          sd expression
      <fctr> <fctr>       <dbl>      <dbl>
1        est      2 0.018353508 0.23155620
2        est      4 0.016298573 0.32101485
3        est      6 0.035205067 0.34469270
4        est      8 0.047128027 0.45104631
5        est     10 0.020681281 0.57098720
6        est     12 0.051730392 0.67258376
7       mock      2 0.010870586 0.16476517
8       mock      4 0.014477422 0.19085183
9       mock      6 0.007471648 0.15752011
10      mock      8 0.029781084 0.15170798
11      mock     10 0.002078889 0.08492203
12      mock     12 0.006445059 0.12092843

#Specify factor for graphs
> ERL1graph <-ggplot(ERL1qdf, aes(x=hour, y=expression, ymin=expression-sd, ymax=expression+sd))

#Draw graphs
> ERL1line <-ERL1graph + geom_line(aes(group=treatment, color=treatment)) +geom_point(aes(color=treatment), size=4)+geom_errorbar(aes(color=treatment))

#Set two different colors for each line graph
> ERL1line + scale_color_manual(values=c("#44D62C","#035F1D")) + theme_linedraw()

#Export graphs as eps file
> ggsave("ERL1qRT3.eps", height=7, width=5)


#Load qRT-PCR data for EPF1 (Fig. 2H)
> EPFq2 <-read.csv("EPF1qRT.csv", header=T)
> EPFq2
   treatment hour expression
1       mock    2  1.5986666
2       mock    2  1.4159235
3       mock    2  1.6026107
4       mock    4  1.4603698
5       mock    4  1.2844952
6       mock    4  1.5049967
7       mock    6  1.0450971
8       mock    6  0.9716525
9       mock    6  1.1473749
10      mock    8  0.6910223
11      mock    8  0.6462364
12      mock    8  0.6803281
13      mock   10  0.5166274
14      mock   10  0.4881528
15      mock   10  0.5873535
16      mock   12  0.5269238
17      mock   12  0.5788368
18      mock   12  0.5101277
19       est    2  1.4801055
20       est    2  1.4772508
21       est    2  1.5865933
22       est    4  1.4787647
23       est    4  1.5771673
24       est    4  1.4325579
25       est    6  1.1659207
26       est    6  1.2831222
27       est    6  1.3355044
28       est    8  1.0323591
29       est    8  0.9651299
30       est    8  1.0952045
31       est   10  0.7659262
32       est   10  0.8808248
33       est   10  0.8717485
34       est   12  0.7939021
35       est   12  0.8681885
36       est   12  0.8774819


> EPFq2$hour <-as.factor(EPFq2$hour)

#Specifying means and standard deviations for each datapoint
> EPFqdf <-EPFq2 %>% group_by(treatment, hour) %>% summarise(sd=sd(expression), expression =mean(expression))
> 
> EPFqdf
Source: local data frame [12 x 4]
Groups: treatment [?]

   treatment   hour         sd expression
      <fctr> <fctr>      <dbl>      <dbl>
1        est      2 0.06232119  1.5146499
2        est      4 0.07385800  1.4961633
3        est      6 0.08683197  1.2615158
4        est      8 0.06504961  1.0308978
5        est     10 0.06387808  0.8394999
6        est     12 0.04580833  0.8465242
7       mock      2 0.10666356  1.5390670
8       mock      4 0.11657926  1.4166206
9       mock      6 0.08825455  1.0547082
10      mock      8 0.02338937  0.6725289
11      mock     10 0.05107800  0.5307112
12      mock     12 0.03581897  0.5386294

#Specify factor for graphs
> EPFgraph <-ggplot(EPFqdf, aes(x=hour, y=expression, ymin=expression-sd, ymax=expression+sd))

#Draw graphs
> EPFline <-EPFgraph + geom_line(aes(group=treatment, color=treatment)) +geom_point(aes(color=treatment), size=4)+geom_errorbar(aes(color=treatment))

#Set two different colors for each line graph
> EPFline + scale_color_manual(values=c("#2DC84D", "#004E42")) + theme_linedraw()

#Export graphs as eps file
> ggsave("EPF1qRT3.eps", height=7, width=5)

#iMUTE qRT-PCR Data

> iMUTE <-read.csv("iMUTEq.csv", header=T)
> iMUTE
   treatment hour  expression
1       mock    2 0.001529581
2       mock    2 0.001703024
3       mock    2 0.001387415
4       mock    4 0.001025421
5       mock    4 0.000963034
6       mock    4 0.001078899
7       mock    6 0.000744265
8       mock    6 0.000744863
9       mock    6 0.000821062
10      mock    8 0.000713981
11      mock    8 0.000681167
12      mock    8 0.000762048
13      mock   10 0.000551280
14      mock   10 0.000608473
15      mock   10 0.000541222
16      mock   12 0.000423554
17      mock   12 0.000409910
18      mock   12 0.000461657
19       est    2 0.305519400
20       est    2 0.296859076
21       est    2 0.285122207
22       est    4 0.661267659
23       est    4 0.672096913
24       est    4 0.670639996
25       est    6 0.771077300
26       est    6 0.764808676
27       est    6 0.782657507
28       est    8 0.955373648
29       est    8 0.940006135
30       est    8 0.959937015
31       est   10 0.880009981
32       est   10 0.880135252
33       est   10 0.846829915
34       est   12 0.719606527
35       est   12 0.660842623
36       est   12 0.766339601

> iMUTE$hour <-as.factor(iMUTE$hour)

> iMUTEqdf <-iMUTE %>% group_by(treatment, hour) %>% summarise(sd=sd(expression), expression=mean(expression))

> iMUTEqdf
Source: local data frame [12 x 4]
Groups: treatment [?]

   treatment   hour           sd   expression
      <fctr> <fctr>        <dbl>        <dbl>
1        est      2 1.023719e-02 0.2958335610
2        est      4 5.877018e-03 0.6680015227
3        est      6 9.055179e-03 0.7728478277
4        est      8 1.044210e-02 0.9517722660
5        est     10 1.919278e-02 0.8689917160
6        est     12 5.286270e-02 0.7155962503
7       mock      2 1.580626e-04 0.0015400067
8       mock      4 5.798956e-05 0.0010224513
9       mock      6 4.416715e-05 0.0007700633
10      mock      8 4.067950e-05 0.0007190653
11      mock     10 3.627419e-05 0.0005669917
12      mock     12 2.681961e-05 0.0004317070

> iMUTEgraph <-ggplot(iMUTEqdf, aes(x=hour, y=expression, ymin=expression-sd, ymax=expression+sd))

> iMUTEline <-iMUTEgraph + geom_line(aes(group=treatment, color=treatment), size=2) + geom_point(aes(color=treatment), size=4) + geom_errorbar(aes(color=treatment))

> iMUTEline + scale_color_manual(values=c("#ff33ff", "#9900cc")) + theme_linedraw()
> ggsave("iMUTEqRT.eps", height=7, width=5)


#iEPF1 qRT-PCR
> iEPF1q <-read.csv("iEPF1q.csv", header=T)
> iEPF1q
   treatment hour  expression
1       mock    2 0.001738073
2       mock    2 0.001626696
3       mock    2 0.001630400
4       mock    5 0.002219610
5       mock    5 0.002002421
6       mock    5 0.002153670
7       mock   10 0.001275007
8       mock   10 0.001472033
9       mock   10 0.001755954
10      mock   15 0.001893750
11      mock   15 0.001355925
12      mock   15 0.001977236
13      mock   20 0.001782832
14      mock   20 0.001538019
15      mock   20 0.001986220
16      mock   24 0.002387530
17      mock   24 0.002267498
18      mock   24 0.002529711
19       est    2 0.461700430
20       est    2 0.319779825
21       est    2 0.375297953
22       est    5 1.109117714
23       est    5 1.288636978
24       est    5 1.043072229
25       est   10 1.075275236
26       est   10 1.073790606
27       est   10 0.784921001
28       est   15 1.199817017
29       est   15 0.882551301
30       est   15 1.021774060
31       est   20 0.797823604
32       est   20 0.718008215
33       est   20 0.755505395
34       est   24 0.828183597
35       est   24 0.664575693
36       est   24 0.680136998

> iEPF1q$hour <-as.factor(iEPF1q$hour)
> iEPF1qdf <-iEPF1q %>% group_by(treatment, hour) %>% summarise(sd=sd(expression), expression=mean(expression))
> iEPF1qdf
Source: local data frame [12 x 4]
Groups: treatment [?]

   treatment   hour           sd  expression
      <fctr> <fctr>        <dbl>       <dbl>
1        est      2 0.0715181896 0.385592736
2        est      5 0.1270768915 1.146942307
3        est     10 0.1672091677 0.977995614
4        est     15 0.1590281976 1.034714126
5        est     20 0.0399319539 0.757112405
6        est     24 0.0903027278 0.724298763
7       mock      2 0.0000632614 0.001665056
8       mock      5 0.0001113518 0.002125234
9       mock     10 0.0002417783 0.001500998
10      mock     15 0.0003372074 0.001742304
11      mock     20 0.0002244193 0.001769024
12      mock     24 0.0001312623 0.002394913
> iEPF1graph <-ggplot(iEPF1qdf, aes(x=hour, y=expression, ymin=expression-sd, ymax=expression+sd))
> 
> iEPF1line <-iEPF1graph + geom_line(aes(group=treatment, color=treatment), size=2) + geom_point(aes(color=treatment), size=4) + geom_errorbar(aes(color=treatment))
> iEPF1line + scale_color_manual(values=c("#00cccc","#006666")) + theme_linedraw()
> ggsave("iEPF1qRT.eps", height=7, width=5)
>


# Qi et al., raw data and R scripts for analysis
# Figure 3
# Raw data generated and analyzed by Xingyun Qi 
# R analysis by Keiko Torii

#MUTE-GFP time course signal dynamics upon iEPF1
#Load the CSV file
>MUTEZ <-read.csv("MUTE_timez.csv", header=T)

#List all raw data
>MUTEZ
hours treatment intensity
1       0   initial    142162
2       0   initial    327247
3       0   initial    162302
4       0   initial    198846
5       0   initial    207128
6       0   initial     66355
7       0   initial    119114
8       0   initial     61544
9       0   initial    279068
10      0   initial    177208
11      0   initial    197123
12      0   initial    202413
13      0   initial     86333
14      0   initial    380388
15      0   initial    154762
16      0   initial     52096
17      0   initial    120714
18      0   initial    148494
19      0   initial     35203
20      0   initial    243919
21      0   initial    228625
22      0   initial    139145
23      0   initial    203929
24      0   initial     91917
25      0   initial    226667
26      0   initial    152432
27      0   initial     15221
28      0   initial    184575
29      0   initial    119106
30      0   initial    214296
31      0   initial     88076
32      0   initial    190169
33      0   initial    176141
34      0   initial    166670
35      0   initial    141303
36      0   initial     30189
37      0   initial    208622
38      0   initial    209104
39      0   initial    257833
40      0   initial    174258
41      0   initial    223554
42      0   initial    274647
43      0   initial    395750
44      0   initial    474300
45      0   initial    150202
46      0   initial    248857
47      0   initial     54607
48      0   initial    148908
49      0   initial    164091
50      0   initial    270464
51      0   initial     18579
52      0   initial    153839
53      0   initial     70416
54      0   initial    408257
55      0   initial     70006
56      0   initial    203533
57      0   initial    132538
58      0   initial    130589
59      0   initial    155664
60      0   initial    293398
61      0   initial    102526
62      0   initial    181509
63      0   initial    140177
64      5      mock    224907
65      5      mock    174644
66      5      mock    140266
67      5      mock    119981
68      5      mock     91386
69      5      mock     36213
70      5      mock    234728
71      5      mock    273471
72      5      mock    197857
73      5      mock    129586
74      5      mock    144486
75      5      mock    175321
76      5      mock    169583
77      5      mock     98838
78      5      mock    114656
79      5      mock    360329
80      5      mock    153183
81      5      mock    318196
82      5      mock    125049
83      5      mock     38354
84      5      mock    370697
85      5      mock    428131
86      5      mock    114486
87      5      mock    178201
88      5      mock    168176
89      5      mock    192700
90      5      mock    179570
91      5      mock    171822
92      5      mock    433127
93      5      mock    458317
94      5      mock    283505
95      5      mock    166877
96      5      mock     36725
97      5      mock    142588
98      5      mock    336298
99      5      mock    394621
100     5      mock    404282
101     5      mock     89270
102     5      mock    231790
103     5      mock    174644
104     5      mock    226270
105     5      mock    140266
106    10      mock    210859
107    10      mock    257717
108    10      mock    117641
109    10      mock    400073
110    10      mock    365452
111    10      mock    132545
112    10      mock    164111
113    10      mock     52179
114    10      mock    216553
115    10      mock    252627
116    10      mock    260310
117    10      mock    219887
118    10      mock    179678
119    10      mock    153282
120    10      mock     92429
121    10      mock    296992
122    10      mock    218890
123    10      mock    112234
124    10      mock    332679
125    10      mock    204665
126    10      mock    242517
127    10      mock    149772
128    10      mock    356845
129    10      mock    265815
130    10      mock    323588
131    10      mock    216853
132    10      mock    124661
133    10      mock    106287
134    10      mock    221211
135    10      mock    368238
136    10      mock    136681
137    10      mock    329766
138    10      mock    406233
139    10      mock    324221
140    10      mock    154916
141    10      mock    456413
142    10      mock    329414
143    10      mock    268940
144    10      mock    240791
145    15      mock    236879
146    15      mock    325606
147    15      mock    284183
148    15      mock    352941
149    15      mock    262252
150    15      mock    449846
151    15      mock    310786
152    15      mock    360397
153    15      mock    279400
154    15      mock    458050
155    15      mock    216689
156    15      mock    279894
157    15      mock    287096
158    15      mock    279788
159    15      mock    238088
160    15      mock    388294
161    15      mock     64987
162    15      mock    104626
163    15      mock    380844
164    15      mock    262941
165    15      mock    333301
166    15      mock    497217
167    15      mock    180465
168    15      mock    211267
169    15      mock    142862
170    15      mock    182121
171    15      mock    191418
172    15      mock    136400
173    15      mock    227979
174    15      mock    321478
175    15      mock    215239
176    15      mock    214689
177    15      mock    397701
178    15      mock    293675
179    15      mock    406390
180    15      mock    238320
181    15      mock    366374
182    15      mock    349462
183    15      mock    166956
184    15      mock    268200
185    15      mock    104942
186    15      mock    429936
187    15      mock    144564
188    15      mock    329934
189    20      mock    196547
190    20      mock    105518
191    20      mock    228263
192    20      mock    223238
193    20      mock    118087
194    20      mock    324769
195    20      mock    366798
196    20      mock    220283
197    20      mock    544946
198    20      mock    241941
199    20      mock    398672
200    20      mock    308124
201    20      mock    291970
202    20      mock    140877
203    20      mock    159925
204    20      mock    121389
205    20      mock    227185
206    20      mock    140678
207    20      mock     96689
208    20      mock    122321
209    20      mock    165744
210    20      mock    194014
211    20      mock    193835
212    20      mock    157862
213    20      mock    196516
214    20      mock     90208
215    20      mock    125570
216    20      mock    228747
217    20      mock    178567
218    20      mock     92131
219    20      mock    232879
220    20      mock    261651
221    20      mock    134338
222    20      mock    435174
223    20      mock    144333
224    20      mock    212854
225    20      mock    177830
226    20      mock    193835
227    20      mock     94902
228    20      mock    157862
229    20      mock    197449
230    20      mock    114373
231    20      mock    186281
232    20      mock    125237
233    20      mock    260778
234    20      mock    208711
235    24      mock     69807
236    24      mock    129299
237    24      mock    240721
238    24      mock    340231
239    24      mock    528854
240    24      mock    161208
241    24      mock    190761
242    24      mock    241885
243    24      mock    507536
244    24      mock    495171
245    24      mock    345593
246    24      mock    316398
247    24      mock     67695
248    24      mock    547850
249    24      mock    369617
250    24      mock    251390
251    24      mock    141516
252    24      mock    162046
253    24      mock    235217
254    24      mock    154303
255    24      mock     98321
256    24      mock     76083
257    24      mock         0
258    24      mock         0
259    24      mock    298433
260    24      mock    449171
261    24      mock    140450
262    24      mock    100976
263    24      mock    461898
264    24      mock    176882
265    24      mock     15237
266    24      mock    165916
267    24      mock    195030
268    24      mock    110993
269    24      mock     53906
270    24      mock    202936
271    24      mock    403169
272    24      mock    344937
273    24      mock    322053
274    24      mock    379138
275    24      mock    199662
276    24      mock    179892
277     5       Est    202687
278     5       Est    147433
279     5       Est    181692
280     5       Est     44716
281     5       Est    280266
282     5       Est    113849
283     5       Est    221087
284     5       Est    194114
285     5       Est    220038
286     5       Est    188763
287     5       Est    167866
288     5       Est    201949
289     5       Est    156211
290     5       Est    193232
291     5       Est     95111
292     5       Est     79364
293     5       Est    244986
294     5       Est    245017
295     5       Est    139577
296     5       Est    201422
297     5       Est    102662
298     5       Est    109958
299     5       Est    158356
300     5       Est     60543
301     5       Est    159027
302     5       Est    150768
303     5       Est    192182
304     5       Est     91617
305     5       Est     98333
306     5       Est    129991
307     5       Est     82251
308     5       Est    360634
309     5       Est    253284
310     5       Est    508247
311     5       Est     96734
312     5       Est    391567
313     5       Est    375907
314     5       Est    349362
315     5       Est    295412
316     5       Est    265892
317     5       Est    147935
318     5       Est    215677
319     5       Est    221900
320     5       Est    119285
321     5       Est    167922
322    10       Est    484886
323    10       Est    278680
324    10       Est    216782
325    10       Est    218173
326    10       Est    330298
327    10       Est    291893
328    10       Est    465687
329    10       Est    234453
330    10       Est    166796
331    10       Est    188480
332    10       Est    400093
333    10       Est     75258
334    10       Est    436259
335    10       Est    208666
336    10       Est    243281
337    10       Est    207708
338    10       Est    473955
339    10       Est    426615
340    10       Est    110512
341    10       Est    252948
342    10       Est     67761
343    10       Est    223153
344    10       Est    193677
345    10       Est    128208
346    10       Est    492212
347    10       Est    268541
348    10       Est    165688
349    10       Est    278763
350    10       Est    205054
351    10       Est    199398
352    10       Est    351953
353    10       Est    131651
354    10       Est    167074
355    10       Est    158350
356    10       Est    138903
357    10       Est    201868
358    10       Est    462680
359    10       Est    307260
360    10       Est    225363
361    10       Est    157109
362    10       Est    191105
363    10       Est    221373
364    10       Est    174817
365    10       Est    168008
366    15       Est    301728
367    15       Est         0
368    15       Est         0
369    15       Est    194218
370    15       Est    125196
371    15       Est    455453
372    15       Est    313803
373    15       Est    256299
374    15       Est    479917
375    15       Est    185340
376    15       Est    205058
377    15       Est    297756
378    15       Est    171372
379    15       Est    416962
380    15       Est    297757
381    15       Est     83598
382    15       Est    190697
383    15       Est    110688
384    15       Est    219052
385    15       Est    183304
386    15       Est    104335
387    15       Est     69234
388    15       Est         0
389    15       Est         0
390    15       Est    406082
391    15       Est         0
392    15       Est         0
393    15       Est    162150
394    15       Est    103750
395    15       Est         0
396    15       Est         0
397    15       Est     74236
398    15       Est    234482
399    15       Est    104946
400    15       Est    302603
401    15       Est     23828
402    15       Est     87044
403    15       Est     44865
404    15       Est     14513
405    15       Est      8994
406    20       Est         0
407    20       Est         0
408    20       Est         0
409    20       Est         0
410    20       Est     26197
411    20       Est         0
412    20       Est         0
413    20       Est         0
414    20       Est         0
415    20       Est         0
416    20       Est         0
417    20       Est         0
418    20       Est         0
419    20       Est         0
420    20       Est         0
421    20       Est         0
422    20       Est         0
423    20       Est    259909
424    20       Est     41695
425    20       Est         0
426    20       Est         0
427    20       Est         0
428    20       Est         0
429    20       Est    336225
430    20       Est         0
431    20       Est         0
432    20       Est         0
433    20       Est         0
434    20       Est         0
435    20       Est         0
436    20       Est         0
437    20       Est         0
438    20       Est         0
439    20       Est       806
440    20       Est      1159
441    20       Est       551
442    20       Est     35311
443    20       Est         0
444    20       Est         0
445    20       Est         0
446    20       Est     38981
447    20       Est         0
448    20       Est         0
449    20       Est         0
450    20       Est         0
451    20       Est         0
452    20       Est     85281
453    20       Est         0
454    20       Est         0
455    20       Est         0
456    20       Est    192079
457    24       Est      1979
458    24       Est         0
459    24       Est         0
460    24       Est         0
461    24       Est         0
462    24       Est         0
463    24       Est         0
464    24       Est         0
465    24       Est         0
466    24       Est         0
467    24       Est         0
468    24       Est         0
469    24       Est         0
470    24       Est         0
471    24       Est         0
472    24       Est         0
473    24       Est         0
474    24       Est     11563
475    24       Est         0
476    24       Est         0
477    24       Est         0
478    24       Est         0
479    24       Est         0
480    24       Est         0
481    24       Est         0
482    24       Est         0
483    24       Est         0
484    24       Est         0
485    24       Est         0
486    24       Est         0
487    24       Est         0
488    24       Est         0
489    24       Est         0
490    24       Est         0
491    24       Est     67294
492    24       Est         0
493    24       Est         0
494    24       Est         0
495    24       Est         0
>

# Specify factor as hours
MUTEZ$hours <-as.factor(MUTEZ$hours)

#For easily viewing data points of mock and est (induced; iEPF1), dodge the data points.
>MZ <-ggplot(MUTEZ, aes(x=hours, y=intensity, color = treatment)) +geom_point(position=position_dodge(width=0.2))

#Choose the nice, vivid colors for the graph using HTML code (this time used "web safe" colors from Adobe Photoshop :)
>Mgood <-MZ + scale_color_manual(values=c("#ff66ff", "#9966ff","#00ccff")) + theme_linedraw()

# Use "mean" for average. fun.y="mean"!!
>Mgood +stat_summary(fun.y="mean", geom="point", pch="_", size =12)

#Save the beautiful graph as eps file as Fig. 3D :)
>ggsave("MUTEGz.eps", height=7, width=7)


#SCRMpro-nucGFP time-course signal dynamics upon iEPF1

> SCRM <-read.csv("AR152.csv", header=T)
> SCRM
    hours treatment intensity
1       0   initial    454746
2       0   initial    293057
3       0   initial    409276
4       0   initial    459763
5       0   initial    228496
6       0   initial    215239
7       0   initial    558588
8       0   initial    267333
9       0   initial    478988
10      0   initial    480815
11      0   initial    360318
12      0   initial    467696
13      0   initial    487108
14      0   initial    197824
15      0   initial    270283
16      0   initial    191058
17      0   initial    231288
18      0   initial    302970
19      0   initial    112203
20      0   initial    129358
21      0   initial    208756
22      0   initial    235900
23      0   initial    211773
24      0   initial    240870
25      0   initial    204851
26      0   initial    202144
27      0   initial    178618
28      0   initial    185890
29      0   initial    506488
30      0   initial    289708
31      0   initial    324421
32      0   initial    216468
33      0   initial    363565
34      0   initial    217650
35      0   initial    415984
36      0   initial    483911
37      0   initial    279445
38      0   initial    327517
39      0   initial    455934
40      0   initial    308391
41      0   initial    273183
42      0   initial    290667
43      0   initial    337234
44      0   initial    472573
45      0   initial    267878
46      0   initial    621408
47      0   initial    533573
48      0   initial    266864
49      0   initial    866351
50      0   initial    747583
51      0   initial    651985
52      0   initial    436300
53      0   initial    309061
54      0   initial    239547
55      0   initial    157620
56      0   initial    207703
57      0   initial    304315
58      0   initial    355410
59      0   initial    385977
60      0   initial    295082
61      0   initial    198064
62      0   initial    408309
63      0   initial    437613
64      0   initial    229364
65      0   initial    321858
66      0   initial    382516
67      0   initial    201091
68      0   initial    579737
69      0   initial    547627
70      0   initial    411059
71      0   initial    490770
72      0   initial    434391
73      0   initial    310051
74      0   initial    466184
75      0   initial    525564
76      0   initial    312934
77      0   initial    726476
78      0   initial    314037
79      0   initial    281480
80      0   initial    496329
81      0   initial    402984
82      0   initial    137576
83      0   initial    246166
84      0   initial    348914
85      0   initial    373157
86      0   initial    281931
87      0   initial    311279
88      0   initial    408668
89      0   initial    281192
90      0   initial    489917
91      0   initial    229223
92      0   initial    422608
93      0   initial    350880
94      0   initial    480698
95      0   initial    232869
96      0   initial    256157
97      0   initial    294022
98      0   initial    133585
99      0   initial    339798
100     0   initial    287573
101     0   initial    206361
102     0   initial    258194
103     0   initial    656472
104     0   initial    324128
105     0   initial    255406
106     0   initial    555906
107     0   initial    351635
108     0   initial    316970
109     0   initial    322079
110     0   initial    199953
111     0   initial    438039
112     0   initial    326014
113     0   initial    357209
114     0   initial    444193
115     0   initial    354462
116     0   initial    307140
117     0   initial    326014
118     0   initial    243035
119     0   initial    344621
120     0   initial    143658
121     0   initial    227419
122     0   initial    440969
123     0   initial    533210
124     0   initial    418863
125     0   initial    347702
126     0   initial    274579
127     0   initial    216571
128     0   initial    217616
129     0   initial    314086
130     0   initial    320151
131     0   initial    345757
132     0   initial    318888
133     0   initial    285283
134     0   initial    342567
135     0   initial    253067
136     5      mock    378371
137     5      mock    472867
138     5      mock    431811
139     5      mock    326283
140     5      mock    659284
141     5      mock    445976
142     5      mock    316988
143     5      mock    215872
144     5      mock    214579
145     5      mock    208245
146     5      mock    217562
147     5      mock    269720
148     5      mock    114354
149     5      mock    196048
150     5      mock    268009
151     5      mock    133262
152     5      mock    164305
153     5      mock    225790
154     5      mock    145897
155     5      mock    295372
156     5      mock    169742
157     5      mock    237287
158     5      mock    252346
159     5      mock    318087
160     5      mock    294025
161     5      mock    321900
162     5      mock    165209
163     5      mock    348850
164     5      mock    309461
165     5      mock    266043
166     5      mock    215115
167     5      mock    306334
168     5      mock    531546
169     5      mock    376241
170     5      mock    442341
171     5      mock    605905
172     5      mock    346916
173     5      mock    113291
174     5      mock     98438
175     5      mock    183305
176     5      mock    107433
177     5      mock    170817
178     5      mock     95380
179     5      mock    458077
180     5      mock    275852
181     5      mock    376824
182     5      mock    211655
183     5      mock    207441
184     5      mock    221860
185     5      mock    124686
186     5      mock    306148
187     5      mock    358925
188     5      mock    258990
189     5      mock    276947
190     5      mock    315581
191     5      mock    281576
192     5      mock    171781
193     5      mock    471027
194     5      mock    185715
195     5      mock    194371
196     5      mock    166804
197     5      mock    210906
198     5      mock    244725
199     5      mock    391424
200     5      mock    294741
201     5      mock    287151
202     5      mock    344202
203     5      mock    321876
204     5      mock    254196
205     5      mock    357977
206     5      mock    292125
207     5      mock    198419
208     5      mock    257097
209     5      mock    101949
210     5      mock    227572
211     5      mock    376347
212     5      mock    139109
213     5      mock    129745
214     5      mock    125797
215     5      mock    257748
216     5      mock    100213
217     5      mock     98072
218     5      mock     98866
219     5      mock    134805
220     5      mock    254965
221     5      mock    231573
222     5      mock    210009
223     5      mock    357936
224     5      mock    202701
225     5      mock    217504
226     5      mock    319142
227     5      mock    256760
228     5      mock    196278
229     5      mock    113794
230     5      mock    219414
231     5      mock    110371
232     5      mock    139467
233     5      mock    145663
234     5      mock    151269
235     5      mock    231372
236     5      mock    110906
237     5       est    187393
238     5       est    219226
239     5       est    207405
240     5       est    242745
241     5       est    234355
242     5       est    565590
243     5       est    273293
244     5       est    244362
245     5       est    302571
246     5       est    408062
247     5       est    364948
248     5       est    358964
249     5       est    672612
250     5       est    340297
251     5       est    300376
252     5       est    139075
253     5       est    233438
254     5       est    111463
255     5       est    208982
256     5       est    359746
257     5       est    185886
258     5       est    331533
259     5       est    232079
260     5       est    240133
261     5       est    367636
262     5       est    204662
263     5       est    126528
264     5       est    225027
265     5       est    391785
266     5       est    196892
267     5       est    162702
268     5       est    390921
269     5       est    346466
270     5       est    466045
271     5       est    447829
272     5       est    272230
273     5       est    324049
274     5       est    209030
275     5       est    400468
276     5       est    321657
277     5       est    348486
278     5       est    184095
279     5       est    239969
280     5       est    792083
281     5       est    317348
282     5       est    507695
283     5       est    421075
284     5       est    380108
285     5       est    456572
286     5       est    341212
287     5       est    301895
288     5       est    359098
289     5       est    343647
290     5       est    353994
291     5       est    281067
292     5       est    368344
293     5       est    390808
294     5       est    232591
295     5       est    480924
296     5       est    238686
297     5       est    399890
298     5       est    313916
299     5       est    350772
300     5       est    215296
301     5       est    166566
302     5       est    313255
303     5       est    225374
304     5       est    216910
305     5       est    556549
306     5       est    331550
307     5       est    375914
308     5       est    302963
309     5       est    298142
310     5       est    234996
311     5       est    210129
312     5       est    364184
313     5       est    439513
314     5       est    299463
315     5       est    420451
316     5       est    637225
317     5       est    685081
318     5       est    375145
319     5       est    441668
320     5       est    392971
321     5       est    393353
322     5       est    383074
323     5       est    374938
324     5       est        43
325     5       est        31
326     5       est    465043
327     5       est    481232
328     5       est    494425
329     5       est    239059
330     5       est    461658
331     5       est    440073
332     5       est    390950
333     5       est    355150
334     5       est    184608
335    10      mock    325708
336    10      mock    315246
337    10      mock    284144
338    10      mock    199973
339    10      mock    140097
340    10      mock    172532
341    10      mock    289257
342    10      mock    190132
343    10      mock    387780
344    10      mock    200312
345    10      mock    415702
346    10      mock    243891
347    10      mock    178555
348    10      mock     66565
349    10      mock    263676
350    10      mock    132292
351    10      mock    264207
352    10      mock     62568
353    10      mock    210468
354    10      mock    163012
355    10      mock    337430
356    10      mock    256393
357    10      mock    254523
358    10      mock    232841
359    10      mock    129113
360    10      mock    220494
361    10      mock    187847
362    10      mock    272847
363    10      mock    133302
364    10      mock    209022
365    10      mock    100563
366    10      mock     99077
367    10      mock     52014
368    10      mock    127681
369    10      mock    223008
370    10      mock    259584
371    10      mock    181829
372    10      mock    126106
373    10      mock    202360
374    10      mock     53120
375    10      mock    154158
376    10      mock    124836
377    10      mock    304258
378    10      mock    259843
379    10      mock    289595
380    10      mock    138617
381    10      mock    249438
382    10      mock    336928
383    10      mock    122363
384    10      mock    233867
385    10      mock    288349
386    10      mock    222727
387    10      mock    107659
388    10      mock    143486
389    10      mock     97747
390    10      mock    176958
391    10      mock    153877
392    10      mock    249844
393    10      mock    233074
394    10      mock    199416
395    10      mock    202029
396    10      mock    185399
397    10      mock    127560
398    10      mock    118561
399    10      mock    150375
400    10      mock    143802
401    10      mock    154524
402    10      mock    182267
403    10      mock     93294
404    10      mock     85649
405    10      mock     76067
406    10      mock    249686
407    10      mock    228374
408    10      mock    340379
409    10      mock    293236
410    10      mock    172139
411    10      mock    252823
412    10      mock     99892
413    10      mock    256775
414    10      mock    212375
415    10      mock    300142
416    10      mock    215586
417    10      mock    121309
418    10      mock     47889
419    10      mock    306105
420    10      mock    152724
421    10      mock    252742
422    10      mock    221090
423    10      mock    236613
424    10      mock    273488
425    10      mock    204990
426    10      mock    293736
427    10       est    275966
428    10       est    193452
429    10       est    159118
430    10       est    231827
431    10       est    298987
432    10       est    262529
433    10       est    215946
434    10       est    301380
435    10       est    163176
436    10       est    256072
437    10       est    351580
438    10       est    121944
439    10       est    203308
440    10       est    200953
441    10       est    297764
442    10       est    235131
443    10       est    127353
444    10       est     80317
445    10       est    254261
446    10       est     89649
447    10       est     72447
448    10       est    215498
449    10       est    222235
450    10       est    276842
451    10       est    224744
452    10       est    248163
453    10       est    279984
454    10       est    141174
455    10       est    226811
456    10       est    143611
457    10       est    271829
458    10       est    139224
459    10       est    278896
460    10       est    132546
461    10       est    132658
462    10       est    107994
463    10       est    216482
464    10       est    217619
465    10       est    191674
466    10       est    214957
467    10       est    125948
468    10       est    135237
469    10       est    201889
470    10       est    107378
471    10       est    106429
472    10       est    146708
473    10       est     94015
474    10       est    111621
475    10       est    262236
476    10       est    189258
477    10       est    238470
478    10       est    281657
479    10       est    158480
480    10       est    171417
481    10       est    169069
482    10       est    244204
483    10       est     98371
484    10       est    215400
485    10       est    227977
486    10       est    119809
487    10       est    208458
488    10       est    264085
489    10       est    235612
490    10       est    271570
491    10       est    230091
492    10       est    165119
493    10       est    299080
494    10       est     90056
495    10       est    220289
496    10       est    206038
497    10       est    195193
498    10       est    321573
499    10       est     72251
500    10       est    262956
501    10       est    192453
502    10       est     78984
503    10       est     88759
504    10       est    342088
505    10       est    184262
506    10       est    152698
507    10       est     81049
508    10       est     84692
509    10       est    135817
510    10       est    141203
511    10       est    163050
512    10       est    152217
513    10       est     99922
514    10       est    144894
515    10       est    173910
516    10       est     45508
517    10       est    101389
518    10       est    147817
519    10       est    167459
520    10       est    172081
521    10       est     98189
522    10       est    130364
523    10       est    117069
524    10       est    274407
525    10       est    239138
526    10       est     97856
527    10       est    388429
528    10       est    424736
529    10       est    303757
530    10       est    275504
531    10       est    272452
532    10       est    316245
533    10       est    170503
534    10       est    246339
535    10       est    168198
536    15      mock    325609
537    15      mock    225550
538    15      mock    287638
539    15      mock    201408
540    15      mock    462987
541    15      mock    220643
542    15      mock    282453
543    15      mock    364538
544    15      mock    391796
545    15      mock    194379
546    15      mock    285693
547    15      mock    235435
548    15      mock    355601
549    15      mock    258148
550    15      mock    224727
551    15      mock    197194
552    15      mock    342458
553    15      mock    221415
554    15      mock    316131
555    15      mock    286638
556    15      mock     91024
557    15      mock    126746
558    15      mock     60043
559    15      mock    205252
560    15      mock    245349
561    15      mock    371328
562    15      mock    226105
563    15      mock    339501
564    15      mock    144113
565    15      mock    366735
566    15      mock    206924
567    15      mock    397254
568    15      mock     97760
569    15      mock    420955
570    15      mock    303904
571    15      mock    228602
572    15      mock    250599
573    15      mock    378693
574    15      mock    168853
575    15      mock    445023
576    15      mock    446372
577    15      mock    355935
578    15      mock     86815
579    15      mock    208228
580    15      mock    159904
581    15      mock    123623
582    15      mock    182514
583    15      mock    172828
584    15      mock    240558
585    15      mock    214292
586    15      mock    133948
587    15      mock    202123
588    15      mock     75033
589    15      mock    454915
590    15      mock    584193
591    15      mock    492765
592    15      mock    427094
593    15      mock    423164
594    15       est    182990
595    15       est    120694
596    15       est    191662
597    15       est    134729
598    15       est     99429
599    15       est    180508
600    15       est    132587
601    15       est    166400
602    15       est    143862
603    15       est    168900
604    15       est    238484
605    15       est    173387
606    15       est     78378
607    15       est    240476
608    15       est     92111
609    15       est    130805
610    15       est    192347
611    15       est    237408
612    15       est    177112
613    15       est    172490
614    15       est    173274
615    15       est    375027
616    15       est    201395
617    15       est    288121
618    15       est    204944
619    20      mock    508805
620    20      mock    179347
621    20      mock    326818
622    20      mock    232293
623    20      mock     92834
624    20      mock    103943
625    20      mock    283714
626    20      mock    492113
627    20      mock    189301
628    20      mock    298730
629    20      mock    235893
630    20      mock    250514
631    20      mock    392385
632    20      mock    187381
633    20      mock    128400
634    20      mock    284365
635    20      mock    136571
636    20      mock    202414
637    20      mock    285808
638    20      mock    222310
639    20      mock    154067
640    20      mock     85916
641    20      mock    157527
642    20      mock    170587
643    20      mock     88241
644    20      mock    349361
645    20      mock    221942
646    20      mock    180237
647    20      mock    130790
648    20      mock    266608
649    20      mock    221848
650    20      mock    179037
651    20      mock    220057
652    20      mock    128924
653    20      mock    164368
654    20      mock    266948
655    20      mock    220243
656    20      mock    110150
657    20      mock     88840
658    20       est    201514
659    20       est    186884
660    20       est    192021
661    20       est    349379
662    20       est    239382
663    20       est    284491
664    20       est     84805
665    20       est    172231
666    20       est    324016
667    20       est    116871
668    20       est    219345
669    20       est    378386
670    20       est    301639
671    20       est    151965
672    20       est    392020
673    20       est    246575
674    20       est    129233
675    20       est     77035
676    20       est    148323
677    20       est    203341
678    20       est    225946
679    20       est    392532
680    20       est    204540
681    20       est    106321
682    20       est     65330
683    20       est    397366
684    20       est    184976
685    20       est    118919
686    20       est    241202
687    20       est    196453
688    20       est    238188
689    20       est    247057
690    20       est    356279
691    20       est    232865
692    20       est    216429
693    20       est    253499
694    20       est    146178
695    20       est    169719
696    20       est    166082
697    20       est    226158
698    20       est    211648
699    20       est    290625
700    20       est    271370
701    20       est    226516
702    20       est    235660
703    20       est    197414
704    20       est    301691
705    24      mock    291409
706    24      mock    158150
707    24      mock    145403
708    24      mock    284331
709    24      mock    101009
710    24      mock    198027
711    24      mock    237408
712    24      mock    226824
713    24      mock    421457
714    24      mock    256385
715    24      mock    469694
716    24      mock    232786
717    24      mock    157670
718    24      mock    271652
719    24      mock    306071
720    24      mock    348812
721    24      mock     63366
722    24      mock    131158
723    24      mock    254815
724    24      mock    123165
725    24      mock    193114
726    24      mock    188541
727    24      mock    374674
728    24      mock    276062
729    24      mock    234661
730    24      mock    146363
731    24      mock    117969
732    24      mock    174537
733    24      mock    133703
734    24      mock    216294
735    24      mock    182177
736    24      mock    222061
737    24      mock    134215
738    24      mock    185292
739    24      mock    183362
740    24      mock    319516
741    24      mock    252646
742    24      mock    121048
743    24      mock    109481
744    24      mock     72664
745    24      mock    306771
746    24      mock    181518
747    24      mock    142468
748    24      mock    109420
749    24      mock    222615
750    24      mock    190631
751    24      mock    176708
752    24      mock    204350
753    24      mock    130318
754    24      mock    209701
755    24      mock    158774
756    24      mock    129726
757    24      mock    126726
758    24      mock    282468
759    24      mock    171010
760    24      mock    284736
761    24      mock    213966
762    24      mock    190359
763    24      mock    194202
764    24      mock    360911
765    24      mock    152352
766    24      mock    207457
767    24       est    200411
768    24       est    279652
769    24       est    299711
770    24       est    236702
771    24       est    301878
772    24       est    428730
773    24       est    117188
774    24       est    178932
775    24       est    171549
776    24       est    260342
777    24       est    176239
778    24       est    135375
779    24       est    200034
780    24       est    220061
781    24       est    166925
782    24       est    207189
783    24       est    244109
784    24       est    367616
785    24       est    158880
786    24       est    193174
787    24       est    208506
788    24       est    154943
789    24       est    184190
790    24       est    225083
791    24       est    163448
792    24       est    200693
793    24       est    338536
794    24       est    264455
795    24       est    281906
796    24       est     98601
797    24       est    230908
798    24       est     81239
799    24       est    246663
800    24       est    223973
801    24       est    213550
802    24       est    302520
803    24       est    165617
804    24       est    178788
805    24       est    385740
806    24       est    217511
807    24       est    165044
808    24       est    329987
809    24       est     99056
810    24       est    101468
811    24       est    171739
812    24       est     64144
813    24       est    157730
814    24       est    103215
815    24       est    191730
816    24       est    104177
817    24       est    202252

> SCRM$hours <-as.factor(SCRM$hours)
> SCRMp <-ggplot(SCRM, aes(x=hours, y=intensity, color=treatment)) +geom_point(position=position_dodge(width=0.2))
> SCRMp
> SCRMp2 <-SCRMp + scale_color_manual(values=c("#cc66ff", "#00cc00", "#00ffff")) + theme_linedraw()
> SCRMp2
> SCRMp2+stat_summary(fun.y="mean", geom="point", pch="_", size =12) 
> ggsave("SCRMproG.eps", height=7, width =7)

# GFP-SCRM fusion protein time course signal dynamics upon iEPF1

> GFPSCRM <-read.csv("GFPSCRM.csv", header=T)

> GFPSCRM
    hours treatment intensity
1       0   initial    418841
2       0   initial     96913
3       0   initial    113320
4       0   initial     63750
5       0   initial    222214
6       0   initial     51375
7       0   initial     72950
8       0   initial     32395
9       0   initial     38750
10      0   initial    159050
11      0   initial     86960
12      0   initial    181523
13      0   initial     41495
14      0   initial     52970
15      0   initial    108793
16      0   initial    161133
17      0   initial    134345
18      0   initial    100995
19      0   initial    101935
20      0   initial    219907
21      0   initial     56940
22      0   initial     61275
23      0   initial    106340
24      0   initial     89550
25      0   initial    127475
26      0   initial    112050
27      0   initial     98053
28      0   initial     60000
29      0   initial    106010
30      0   initial     78330
31      0   initial     63730
32      0   initial    108910
33      0   initial    212911
34      0   initial    146893
35      0   initial     90060
36      0   initial     45740
37      0   initial     59875
38      0   initial     85060
39      0   initial     96336
40      0   initial     92885
41      0   initial     91523
42      0   initial     71525
43      0   initial    373551
44      0   initial    128395
45      0   initial    145211
46      0   initial     11120
47      0   initial    207510
48      0   initial     40235
49      0   initial     74740
50      0   initial    101640
51      0   initial     67325
52      0   initial    124345
53      0   initial     26010
54      0   initial     42695
55      0   initial    167939
56      0   initial    124438
57      0   initial     61530
58      0   initial    132890
59      0   initial    139408
60      0   initial     95160
61      0   initial    114100
62      0   initial    142755
63      0   initial    159323
64      0   initial    174923
65      0   initial    175998
66      0   initial    115975
67      0   initial     97820
68      0   initial    101595
69      0   initial     55990
70      5      mock    156117
71      5      mock     39150
72      5      mock     45855
73      5      mock     53340
74      5      mock    196063
75      5      mock    116158
76      5      mock    228421
77      5      mock     71080
78      5      mock     87015
79      5      mock     65250
80      5      mock    522138
81      5      mock    199768
82      5      mock    127079
83      5      mock    354865
84      5       est    435297
85      5       est    697641
86      5       est     39985
87      5       est    173315
88      5       est     43050
89      5       est     78410
90      5       est    119536
91      5       est     58045
92      5       est    224876
93      5       est     78950
94      5       est    163885
95      5       est     79993
96      5       est     66310
97      5       est     89455
98      5       est     55210
99      5       est    302882
100     5       est     83178
101     5       est     13300
102     5       est    198621
103     5       est     66755
104     5       est     86105
105    10      mock     41165
106    10      mock    118230
107    10      mock     55780
108    10      mock    105462
109    10      mock     55940
110    10      mock     13320
111    10      mock     72364
112    10      mock     99310
113    10      mock    146717
114    10      mock     76015
115    10      mock     49180
116    10      mock     97175
117    10      mock     26035
118    10      mock     73985
119    10      mock     31485
120    10      mock     99368
121    10      mock    178685
122    10      mock      3760
123    10      mock     60840
124    10      mock     52420
125    10      mock      8050
126    10      mock    214187
127    10      mock     81085
128    10      mock     63820
129    10      mock    321282
130    10      mock    148378
131    10      mock    183988
132    10      mock    271262
133    10      mock    712950
134    10       est     56003
135    10       est     69990
136    10       est     30180
137    10       est     17600
138    10       est    304927
139    10       est    226174
140    10       est     12305
141    10       est     21470
142    10       est     15785
143    10       est     38205
144    10       est     36110
145    10       est     34410
146    10       est     21700
147    10       est     32650
148    10       est     51305
149    10       est     39680
150    10       est     36030
151    10       est     18420
152    10       est      9135
153    10       est    353736
154    10       est     13975
155    10       est     96875
156    10       est    441173
157    10       est    327080
158    10       est    163489
159    10       est    136143
160    10       est     83418
161    10       est     53420
162    10       est    381339
163    10       est      9770
164    10       est    312715
165    10       est    390055
166    10       est     84565
167    10       est     61850
168    10       est    114070
169    10       est     88155
170    15      mock     84068
171    15      mock    124644
172    15      mock     98952
173    15      mock    130900
174    15      mock     95625
175    15      mock    137681
176    15      mock     58415
177    15      mock     63670
178    15      mock     80545
179    15      mock     43390
180    15      mock     26315
181    15      mock    105196
182    15      mock    130609
183    15      mock     91949
184    15      mock    126690
185    15      mock    104868
186    15      mock     94446
187    15      mock    103528
188    15      mock    117205
189    15      mock     81175
190    15      mock     60095
191    15      mock    137756
192    15      mock    133477
193    15      mock    128169
194    15      mock     69718
195    15      mock     55120
196    15      mock     86806
197    15      mock    104983
198    15      mock     84220
199    15      mock     52688
200    15      mock     91671
201    15      mock    112300
202    15      mock    114385
203    15      mock     98001
204    15      mock     69115
205    15      mock    131155
206    15      mock    119317
207    15       est     47320
208    15       est     33735
209    15       est     45065
210    15       est     93865
211    15       est     62795
212    15       est     37690
213    15       est     69740
214    15       est     35910
215    15       est    117236
216    15       est     36725
217    15       est     50160
218    15       est     74865
219    15       est     37425
220    15       est     24925
221    15       est    140164
222    15       est     71855
223    15       est     85770
224    15       est     36160
225    15       est    109130
226    20      mock     50315
227    20      mock     98032
228    20      mock     77660
229    20      mock     21595
230    20      mock     78688
231    20      mock     53115
232    20      mock     55705
233    20      mock     14975
234    20      mock     40525
235    20      mock     91845
236    20      mock    103981
237    20      mock     55470
238    20      mock     53055
239    20      mock     94333
240    20      mock     48900
241    20      mock     88819
242    20      mock     69048
243    20      mock     40290
244    20      mock     62310
245    20      mock     19905
246    20      mock     36195
247    20      mock    114750
248    20      mock     60935
249    20      mock     48600
250    20      mock     74040
251    20      mock     63765
252    20      mock    107483
253    20      mock     45915
254    20      mock    106578
255    20      mock     90955
256    20      mock     34950
257    20      mock    108883
258    20      mock     36320
259    20      mock     87400
260    20      mock     53605
261    20      mock    107270
262    20      mock     76185
263    20      mock     96628
264    20      mock     79288
265    20      mock     32255
266    20      mock     58800
267    20      mock    118317
268    20      mock     59355
269    20      mock     34285
270    20      mock     73708
271    20      mock     36110
272    20      mock     35900
273    20      mock     23505
274    20      mock     38100
275    20      mock     81745
276    20      mock     63833
277    20      mock     17340
278    20       est     60785
279    20       est     18785
280    20       est     30720
281    20       est     20370
282    20       est     19410
283    20       est     58010
284    20       est     24610
285    20       est     68435
286    20       est     23300
287    20       est     28655
288    20       est     20350
289    20       est     43335
290    20       est     30975
291    20       est     11825
292    20       est     27705
293    20       est     69795
294    20       est     82185
295    20       est     71975
296    20       est     62240
297    20       est     34950
298    20       est     32330
299    20       est     57470
300    20       est     26970
301    20       est     39910
302    20       est     47100
303    20       est     31840
304    20       est     14605
305    20       est     50945
306    20       est     16765
307    20       est     29510
308    20       est     91280
309    20       est     53385
310    20       est     47385
311    20       est     14145
312    24      mock     11480
313    24      mock     59720
314    24      mock     83908
315    24      mock     25655
316    24      mock     51565
317    24      mock     58653
318    24      mock     58320
319    24      mock     98245
320    24      mock     56165
321    24      mock     97128
322    24      mock     50020
323    24      mock     16205
324    24      mock     19285
325    24      mock     46175
326    24      mock     51715
327    24      mock     21870
328    24      mock     62930
329    24      mock     17705
330    24      mock     46980
331    24      mock     75990
332    24      mock     16960
333    24      mock     71929
334    24      mock     23670
335    24      mock     51455
336    24      mock     15465
337    24      mock     18310
338    24      mock     19030
339    24      mock     34955
340    24      mock    100605
341    24      mock     81860
342    24      mock     34820
343    24      mock     25325
344    24      mock     17705
345    24      mock     10075
346    24      mock     34725
347    24      mock      7775
348    24      mock     48745
349    24      mock     15290
350    24      mock    105362
351    24      mock     94393
352    24      mock     39900
353    24      mock     33750
354    24      mock     19655
355    24       est     19940
356    24       est     25145
357    24       est     38040
358    24       est     12535
359    24       est     19435
360    24       est     51560
361    24       est     29300
362    24       est     13120
363    24       est     50055
364    24       est     32470
365    24       est     44615
366    24       est     34010
367    24       est     72868
368    24       est     39820
> GFPSCRM$hours <- as.factor(GFPSCRM$hours)
> GFPSCRMgr <-ggplot(GFPSCRM, aes(x=hours, y=intensity, color=treatment)) + geom_point(position=position_dodge(width=0.2))
> GFPSCRMgr
> GFPSCRMgrc <-GFPSCRMgr + scale_color_manual(values=c("#ff66ff", "#9966ff", "#00ccff")) +theme_linedraw()
> GFPSCRMgrc
> GFPSCRMgrcl <-GFPSCRMgrc +stat_summary(fun.y="mean", geom="point", pitch="_", size=12)
Error: Unknown parameters: pitch
> GFPSCRMgrcl <-GFPSCRMgrc +stat_summary(fun.y="mean", geom="point", pch="_", size=12)
> GFPSCRMgrcl
> ggsave("GFPSCRM.eps", height=7, width=7)

#SPCHpro-nucGFP time-course signal dynamics upon iEPF1

> AR200q
    hours treatment intensity
1       0   initial    404713
2       0   initial    236377
3       0   initial    264571
4       0   initial    290620
5       0   initial    287776
6       0   initial    359807
7       0   initial    236507
8       0   initial    231508
9       0   initial    317531
10      0   initial    263268
11      0   initial    250028
12      0   initial    272235
13      0   initial    353987
14      0   initial    330776
15      0   initial    315942
16      0   initial    392819
17      0   initial    251447
18      0   initial    404348
19      0   initial    321171
20      0   initial    344959
21      0   initial    455193
22      0   initial    614958
23      0   initial    433629
24      0   initial    626467
25      0   initial    318242
26      0   initial    432546
27      0   initial    380365
28      0   initial    513249
29      0   initial    403791
30      0   initial    497911
31      0   initial    479394
32      0   initial    451028
33      0   initial    203973
34      0   initial    648259
35      0   initial    352310
36      0   initial    425251
37      0   initial    258301
38      0   initial    237851
39      0   initial    383468
40      0   initial    441931
41      0   initial    301715
42      0   initial    414756
43      0   initial    407648
44      0   initial    530204
45      0   initial    322056
46      0   initial    452216
47      0   initial    317718
48      0   initial    333844
49      0   initial    559732
50      0   initial    373304
51      0   initial    517165
52      0   initial    309029
53      0   initial    404274
54      0   initial    322724
55      0   initial    332293
56      0   initial    348344
57      0   initial    219404
58      0   initial    163258
59      0   initial    227569
60      0   initial    558455
61      0   initial    275730
62      0   initial    272416
63      0   initial    293098
64      0   initial    344964
65      0   initial    277474
66      0   initial    266378
67      0   initial    580090
68      0   initial    224889
69      0   initial    342353
70      0   initial    468631
71      0   initial    378446
72      0   initial    250924
73      0   initial    309102
74      0   initial    413633
75      0   initial    310018
76      0   initial    529723
77      0   initial    544492
78      0   initial    426372
79      0   initial    505103
80      0   initial    306764
81      0   initial    233452
82      0   initial    359571
83      0   initial    419770
84      0   initial    229006
85      0   initial    366142
86      0   initial    382838
87      0   initial    362984
88      0   initial    390608
89      0   initial    540736
90      0   initial    475390
91      0   initial    529670
92      0   initial    257248
93      0   initial    351583
94      0   initial    512426
95      0   initial    331248
96      0   initial    152964
97      0   initial    459752
98      0   initial    314070
99      0   initial    208875
100     0   initial    105646
101     0   initial    395996
102     0   initial    130996
103     0   initial    388984
104     0   initial    307453
105     0   initial    285959
106     0   initial    350509
107     0   initial    235270
108     0   initial    245830
109     0   initial    342846
110     0   initial    239984
111     0   initial    133650
112     0   initial    350217
113     0   initial     97381
114     0   initial    231813
115     0   initial    163796
116     0   initial    295060
117     0   initial    372113
118     0   initial    380544
119     0   initial    469510
120     0   initial    468277
121     0   initial    471426
122     0   initial    265824
123     0   initial    444429
124     0   initial    117881
125     0   initial    267261
126     0   initial    417574
127     0   initial    280002
128     0   initial    359963
129     0   initial    223596
130     0   initial    339417
131     0   initial    444261
132     0   initial    507671
133     0   initial    398091
134     0   initial    307230
135     0   initial    297251
136     0   initial    215411
137     0   initial    331727
138     0   initial    391978
139     0   initial    231356
140     0   initial    461791
141     0   initial    308907
142     0   initial    211637
143     0   initial    253843
144     0   initial    368938
145     0   initial    359191
146     0   initial    646707
147     0   initial    257778
148     0   initial    345446
149     0   initial    321305
150     0   initial    322591
151     0   initial    269145
152     0   initial    387792
153     0   initial    415945
154     0   initial    306800
155     0   initial    353364
156     0   initial    534467
157     0   initial    270101
158     0   initial    351863
159     0   initial    425510
160     0   initial    292973
161     0   initial    246684
162     0   initial    249947
163     0   initial    353529
164     0   initial    219077
165     0   initial    279810
166     0   initial    182521
167     0   initial    518253
168     0   initial    412531
169     0   initial    450523
170     0   initial    307842
171     0   initial    408281
172     0   initial    396095
173     0   initial    477007
174     0   initial    333308
175     0   initial    645607
176     0   initial    375251
177     0   initial    701024
178     0   initial    310919
179     0   initial    279692
180     0   initial    586292
181     0   initial    430289
182     0   initial    293287
183     5      mock    135433
184     5      mock     56490
185     5      mock    123065
186     5      mock     77480
187     5      mock     97136
188     5      mock    176890
189     5      mock    100520
190     5      mock    100367
191     5      mock     99298
192     5      mock     70610
193     5      mock    135433
194     5      mock     56490
195     5      mock    123065
196     5      mock     77480
197     5      mock     97136
198     5      mock    176890
199     5      mock    271947
200     5      mock    179664
201     5      mock    108423
202     5      mock    139480
203     5      mock    112279
204     5      mock    208062
205     5      mock    268751
206     5      mock    237720
207     5      mock    221888
208     5      mock    152203
209     5      mock    236862
210     5      mock    139608
211     5      mock    191925
212     5      mock    163336
213     5      mock    136608
214     5      mock    211481
215     5      mock     90515
216     5      mock     49525
217     5      mock    129059
218     5      mock     99157
219     5      mock     92280
220     5      mock    340020
221     5      mock     86985
222     5      mock    208441
223     5      mock    177775
224     5      mock    362865
225     5      mock    219004
226     5      mock    112342
227     5      mock    163244
228     5      mock    252305
229     5      mock    319302
230     5      mock    277823
231     5      mock    136951
232     5      mock    163792
233     5      mock    122720
234     5      mock    146981
235     5      mock    166926
236     5       est    102429
237     5       est     66175
238     5       est     96669
239     5       est    110835
240     5       est     92265
241     5       est    171048
242     5       est    107251
243     5       est    112221
244     5       est     85029
245     5       est    201402
246     5       est    213835
247     5       est    152560
248     5       est     80485
249     5       est    163799
250     5       est    174133
251     5       est    104184
252     5       est     93889
253     5       est    158110
254     5       est    361916
255     5       est    170798
256     5       est    121874
257     5       est    210085
258     5       est    137819
259     5       est    128034
260     5       est    182705
261     5       est    213285
262     5       est    254534
263     5       est     48998
264     5       est     84655
265     5       est     50965
266     5       est     90470
267     5       est    174575
268     5       est     48505
269     5       est     87960
270     5       est    114401
271     5       est     97408
272     5       est    103461
273     5       est    124078
274     5       est     83370
275     5       est     77560
276     5       est     65785
277     5       est    107413
278     5       est    171704
279     5       est    161623
280     5       est     83713
281     5       est    139783
282     5       est    163274
283     5       est    114585
284     5       est     63870
285     5       est     34355
286     5       est    165938
287     5       est     90899
288    10      mock     71543
289    10      mock    168835
290    10      mock    142261
291    10      mock     60245
292    10      mock    172922
293    10      mock    200223
294    10      mock     96978
295    10      mock    114124
296    10      mock    171225
297    10      mock    149364
298    10      mock     81235
299    10      mock     83179
300    10      mock    277847
301    10      mock    169891
302    10      mock    112802
303    10      mock    392070
304    10      mock    160308
305    10      mock    112059
306    10      mock    130599
307    10      mock    229761
308    10      mock    198746
309    10      mock     69177
310    10      mock     97558
311    10      mock    150262
312    10      mock     85173
313    10      mock    178978
314    10      mock    141416
315    10      mock    116271
316    10      mock    123645
317    10      mock     68834
318    10      mock    101369
319    10      mock    133126
320    10      mock     90895
321    10      mock     99787
322    10      mock    153320
323    10      mock    137303
324    10      mock     99238
325    10      mock    163977
326    10      mock     86070
327    10      mock    113190
328    10      mock     79771
329    10      mock     86375
330    10      mock     69220
331    10      mock    221867
332    10      mock    126181
333    10      mock    170287
334    10      mock    266461
335    10      mock    151542
336    10      mock    251788
337    10      mock     29485
338    10      mock    250156
339    10      mock    194496
340    10      mock    142328
341    10      mock    153801
342    10      mock    196012
343    10      mock    197267
344    10      mock    157389
345    10      mock    200839
346    10      mock    125700
347    10      mock    208596
348    10      mock     84388
349    10       est    186166
350    10       est     58210
351    10       est    111978
352    10       est     32725
353    10       est    143259
354    10       est     37115
355    10       est    115865
356    10       est     71053
357    10       est    171105
358    10       est     95587
359    10       est    117557
360    10       est    151189
361    10       est    153873
362    10       est     79350
363    10       est     63283
364    10       est     65445
365    10       est     47135
366    10       est    103966
367    10       est     30895
368    10       est    160179
369    10       est     45245
370    10       est    107267
371    10       est    103819
372    10       est     78458
373    10       est     37040
374    10       est     34675
375    10       est     92148
376    10       est    136484
377    10       est     37730
378    10       est     60188
379    10       est     77243
380    10       est     46675
381    10       est     81171
382    10       est    143290
383    10       est     88891
384    10       est     82696
385    10       est     83114
386    10       est     64620
387    10       est     59985
388    10       est    144276
389    10       est    101960
390    10       est     87331
391    10       est    249757
392    10       est    190823
393    10       est     82721
394    10       est     66840
395    10       est    186814
396    10       est    135456
397    10       est    105475
398    10       est    110199
399    10       est    185102
400    10       est    368345
401    10       est    119297
402    10       est    171532
403    10       est     72918
404    10       est     90681
405    10       est     72318
406    10       est     63125
407    10       est     52810
408    10       est     87525
409    10       est    106700
410    10       est     78177
411    10       est    162347
412    10       est     92950
413    10       est    113271
414    10       est    157374
415    10       est    161443
416    10       est    336818
417    15      mock     85362
418    15      mock    103319
419    15      mock     86230
420    15      mock    117143
421    15      mock    229776
422    15      mock     57810
423    15      mock    167723
424    15      mock     26495
425    15      mock     94138
426    15      mock     51875
427    15      mock    151914
428    15      mock     66960
429    15      mock     75370
430    15      mock    125191
431    15      mock    123950
432    15      mock    110050
433    15      mock     75365
434    15      mock     48945
435    15      mock     72698
436    15      mock     75700
437    15      mock    134141
438    15      mock     87323
439    15      mock     50805
440    15      mock    180452
441    15      mock    143899
442    15      mock    144054
443    15      mock    138753
444    15      mock    217720
445    15      mock     97874
446    15      mock     59810
447    15      mock    117264
448    15      mock    128909
449    15      mock    173722
450    15      mock    182046
451    15      mock    290912
452    15      mock    212969
453    15      mock    135350
454    15      mock    143754
455    15      mock    100088
456    15      mock     88538
457    15      mock     78668
458    15      mock    112266
459    15      mock     92243
460    15      mock    159198
461    15      mock     64033
462    15      mock     46195
463    15      mock     91146
464    15      mock    125153
465    15      mock    124382
466    15      mock    252291
467    15      mock     85190
468    15      mock    113415
469    15      mock     93593
470    15      mock     77786
471    15      mock    141129
472    15       est    267367
473    15       est    114776
474    15       est     80405
475    15       est     59905
476    15       est    175998
477    15       est    100446
478    15       est     81455
479    15       est     67320
480    15       est    150266
481    15       est     68000
482    15       est    251927
483    15       est     88204
484    15       est    344392
485    15       est    246872
486    15       est    129382
487    15       est    360504
488    15       est    150876
489    15       est    133650
490    15       est    141317
491    15       est    126212
492    15       est    121904
493    15       est    124765
494    15       est    125394
495    15       est    327901
496    15       est    105929
497    15       est     69210
498    15       est    103953
499    15       est    115163
500    15       est    115827
501    15       est    229630
502    15       est     52610
503    15       est    190609
504    15       est    132291
505    15       est    129179
506    15       est    116628
507    15       est    105577
508    15       est     50360
509    15       est    107638
510    15       est    115473
511    15       est    247534
512    15       est    148837
513    15       est    110531
514    15       est    112219
515    15       est     90288
516    15       est     94828
517    15       est    105541
518    15       est    103867
519    15       est    112078
520    15       est    115471
521    15       est    157648
522    15       est     72262
523    15       est     39580
524    15       est    129888
525    15       est    102480
526    15       est     64023
527    15       est     94393
528    15       est    101435
529    15       est     76685
530    15       est     95955
531    15       est    156061
532    15       est    129640
533    15       est    101370
534    15       est     76178
535    15       est     38460
536    15       est     82168
537    20      mock     93843
538    20      mock    202291
539    20      mock    141419
540    20      mock    111371
541    20      mock    124308
542    20      mock    117416
543    20      mock    144227
544    20      mock    141181
545    20      mock     55245
546    20      mock    197504
547    20      mock     97275
548    20      mock     57241
549    20      mock     91180
550    20      mock    102770
551    20      mock     98143
552    20      mock    159090
553    20      mock     37925
554    20      mock     53610
555    20      mock     44610
556    20      mock     96859
557    20      mock    100526
558    20      mock    177274
559    20      mock    127389
560    20      mock    109665
561    20      mock     84152
562    20      mock    113695
563    20      mock    120108
564    20      mock    160853
565    20      mock    153232
566    20      mock    148652
567    20      mock    215276
568    20      mock    154098
569    20      mock    183781
570    20      mock    245263
571    20      mock    287675
572    20      mock    109344
573    20      mock    190641
574    20      mock    145803
575    20      mock     68085
576    20      mock    122592
577    20      mock     78699
578    20      mock    245997
579    20      mock    114628
580    20      mock    104935
581    20      mock     84598
582    20      mock     91442
583    20      mock     42240
584    20      mock    136778
585    20      mock     65695
586    20      mock     97196
587    20      mock     50225
588    20      mock    152001
589    20      mock    186012
590    20      mock     30025
591    20      mock     39015
592    20      mock     45170
593    20      mock    102675
594    20      mock    141306
595    20      mock    156254
596    20      mock    112504
597    20       est    165936
598    20       est    162876
599    20       est    169752
600    20       est     89935
601    20       est    198246
602    20       est    137628
603    20       est    104412
604    20       est    164909
605    20       est     85680
606    20       est     57190
607    20       est    115928
608    20       est    123724
609    20       est    124692
610    20       est     81935
611    20       est     60335
612    20       est     46195
613    20       est    135802
614    20       est    167074
615    20       est     77570
616    20       est    236495
617    20       est    107707
618    20       est    238217
619    20       est    180978
620    20       est    325325
621    20       est    209542
622    20       est    316280
623    20       est    235315
624    20       est    141070
625    20       est    249067
626    20       est    244706
627    20       est    145778
628    20       est    114721
629    20       est    204433
630    20       est    170932
631    20       est    142243
632    20       est    211808
633    20       est    150529
634    20       est     49430
635    20       est    118645
636    20       est    249450
637    20       est    180765
638    20       est    185652
639    20       est    107053
640    20       est    174939
641    20       est     86545
642    20       est    106704
643    20       est    132662
644    20       est    135995
645    20       est     82670
646    20       est    119869
647    20       est    101446
648    20       est    137983
649    20       est     33325
650    20       est     57230
651    24      mock    156184
652    24      mock    239152
653    24      mock    114782
654    24      mock    135616
655    24      mock     98418
656    24      mock    149152
657    24      mock    224905
658    24      mock    315258
659    24      mock    169240
660    24      mock    138621
661    24      mock    238039
662    24      mock    241731
663    24      mock    141971
664    24      mock    156319
665    24      mock    245915
666    24      mock    141780
667    24      mock    178291
668    24      mock     92474
669    24      mock    233001
670    24      mock    124702
671    24      mock    135774
672    24      mock    228566
673    24      mock    124362
674    24      mock     87310
675    24      mock     86167
676    24      mock     99640
677    24      mock    102023
678    24      mock     76858
679    24      mock    128693
680    24      mock    110510
681    24      mock    115316
682    24      mock    103234
683    24      mock     29460
684    24      mock     59204
685    24      mock     29280
686    24      mock     36765
687    24      mock    186709
688    24      mock    184094
689    24      mock    106800
690    24      mock    128751
691    24      mock     37380
692    24      mock    120174
693    24      mock     78950
694    24      mock    123193
695    24      mock     79275
696    24      mock     92877
697    24      mock    101196
698    24      mock    154447
699    24      mock    155430
700    24      mock    139587
701    24      mock    218700
702    24      mock     75825
703    24      mock    114028
704    24      mock     82291
705    24      mock     73530
706    24      mock    106908
707    24      mock    147759
708    24      mock     79475
709    24      mock    123542
710    24       est     56943
711    24       est    158494
712    24       est     71715
713    24       est    128514
714    24       est    105301
715    24       est     39665
716    24       est     47115
717    24       est    139078
718    24       est    132818
719    24       est     83095
720    24       est     76370
721    24       est     70163
722    24       est    113307
723    24       est    156333
724    24       est     67888
725    24       est     25165
726    24       est     71290
727    24       est    129128
728    24       est    223807
729    24       est     74745
730    24       est     54710
731    24       est     53975
732    24       est    174398
733    24       est     82980
734    24       est    144599
735    24       est     54745
736    24       est     80414
737    24       est     72289
738    24       est     54665
739    24       est    100613
740    24       est    172715
741    24       est     57805
742    24       est     93645
743    24       est     43040
744    24       est     75755
745    24       est     60015
746    24       est     88050
747    24       est     78935
748    24       est     83873
749    24       est     82399
750    24       est     67885
751    24       est    154693
752    24       est     69945
753    24       est    104975
754    24       est    119290
755    24       est    139176
756    24       est    109256
757    24       est    101351
758    24       est    174170
759    24       est    150448
760    24       est    135882
761    24       est     29533
762    24       est     91546
763    24       est     69140
764    24       est    101651
765    24       est    125225
766    24       est    136969
767    24       est     95735
768    24       est     84910
769    24       est     60170
770    24       est     91351
771    24       est     81810
772    24       est     78838
773    24       est    108842
774    24       est     79973
775    24       est    110245
776    24       est    128475
777    24       est     64145
778    24       est    143420
779    24       est     80370
780    24       est    135686
781    24       est    170426
782    24       est     91306
783    24       est    185902
784    24       est    121416
785    24       est    105880
786    24       est    133008
787    24       est     94903
788    24       est    101578
789    24       est    174493
790    24       est     42100
> AR200q$hours <-as.factor(AR200q$hours)
> SPCHn <-ggplot(AR200q, aes(x=hours, y=intensity, color=treatment)) + geom_point(position=position_dodge(width=0.2))
> SPCHnP <-SPCHn + scale_color_manual(values=c("#00ffff", "#00cc00", "#cc66ff")) + theme_linedraw() +stat_summary(fun.y="mean", geom="point", pch="_", size =12)
> ggsave("SPCHnP.eps", height=7, width=7)


# SPCH-GFP fusion protein time course signal dynamics upon iEPF1
> SPCHGFP <- read.csv("SPCHGFP.csv", header=T)
> SPCHGFP
    hours treatment intensity
1       0   initial    247378
2       0   initial    218100
3       0   initial    174835
4       0   initial    130857
5       0   initial    277579
6       0   initial    130612
7       0   initial    131128
8       0   initial     47838
9       0   initial     27600
10      0   initial     34269
11      0   initial     60159
12      0   initial     92793
13      0   initial    306797
14      0   initial    161677
15      0   initial    124860
16      0   initial    204862
17      0   initial     61598
18      0   initial     73743
19      0   initial     65762
20      0   initial    158497
21      0   initial    276923
22      0   initial    181975
23      0   initial     57259
24      0   initial    102711
25      0   initial    133543
26      0   initial     57756
27      0   initial     81343
28      0   initial    155987
29      0   initial    244074
30      0   initial    192662
31      0   initial    116612
32      0   initial    123534
33      0   initial    209558
34      0   initial    108601
35      0   initial     88248
36      0   initial     99966
37      0   initial    107503
38      0   initial    160673
39      0   initial    102821
40      0   initial    132566
41      0   initial    175294
42      0   initial    145405
43      0   initial    201932
44      0   initial    209315
45      0   initial     83794
46      0   initial     94559
47      0   initial    119228
48      0   initial    156382
49      0   initial     50100
50      0   initial    143316
51      0   initial     93035
52      0   initial    105046
53      0   initial    182722
54      0   initial     58759
55      0   initial    143931
56      0   initial    206930
57      0   initial     89444
58      0   initial     46075
59      0   initial     69307
60      0   initial     57454
61      5      mock    114551
62      5      mock    139725
63      5      mock    133266
64      5      mock    161708
65      5      mock     61093
66      5      mock     55908
67      5      mock    136822
68      5      mock    311902
69      5      mock    156449
70      5      mock    172075
71      5      mock     90428
72      5      mock    120706
73      5      mock     51238
74      5      mock    137097
75      5      mock     95522
76      5      mock    134631
77      5      mock    112666
78      5      mock     88731
79      5      mock    179768
80      5      mock    129325
81      5      mock    204499
82      5      mock    112433
83      5      mock     61109
84      5      mock    100282
85      5      mock     90023
86      5      mock     76171
87      5      mock     56666
88      5      mock    106197
89      5      mock    122032
90      5      mock    109721
91      5      mock     86722
92      5      mock    109772
93      5      mock    183816
94      5      mock    168985
95      5      mock     65472
96      5      mock    152565
97      5      mock     90776
98      5      mock     94154
99      5      mock     44755
100     5      mock    219440
101     5      mock    110305
102     5      mock    204518
103     5      mock    105436
104     5      mock    163609
105     5      mock    116758
106     5      mock     89205
107     5      mock    108414
108     5      mock    243918
109     5      mock     38060
110     5      mock    173373
111     5      mock     96824
112     5      mock     72443
113     5       est    208288
114     5       est    237492
115     5       est     49654
116     5       est    184405
117     5       est     43999
118     5       est     38819
119     5       est     63089
120     5       est    272651
121     5       est    194368
122     5       est    177956
123     5       est    202240
124     5       est     47433
125     5       est    167794
126     5       est     63210
127     5       est     22760
128     5       est    114562
129     5       est     94226
130     5       est     33399
131     5       est     90884
132     5       est     82545
133     5       est     84103
134     5       est     79235
135     5       est     44123
136     5       est     93272
137     5       est    150340
138     5       est    170778
139     5       est     21877
140     5       est    200831
141     5       est     73589
142     5       est     68292
143     5       est    152892
144     5       est    163943
145     5       est     53578
146     5       est    177108
147     5       est    175864
148     5       est    162937
149     5       est    148131
150     5       est     44859
151     5       est     47487
152     5       est     66640
153    10      mock     40000
154    10      mock     35207
155    10      mock     60220
156    10      mock     33661
157    10      mock     78263
158    10      mock     79214
159    10      mock     64809
160    10      mock     54974
161    10      mock     48663
162    10      mock     37557
163    10      mock     66192
164    10      mock     52268
165    10      mock     46516
166    10      mock     54860
167    10      mock     29950
168    10      mock    144616
169    10      mock     26790
170    10      mock    100123
171    10      mock     49677
172    10      mock     23622
173    10      mock    100693
174    10      mock    118609
175    10      mock    111695
176    10      mock    163459
177    10      mock    171382
178    10      mock    150933
179    10      mock     28786
180    10      mock     20752
181    10      mock     46841
182    10      mock     42002
183    10      mock     58260
184    10      mock     27292
185    10      mock    126781
186    10      mock     57768
187    10      mock     38322
188    10      mock     45349
189    10      mock     89479
190    10      mock     70776
191    10      mock     46875
192    10      mock    181059
193    10      mock     54697
194    10      mock    133256
195    10      mock     50073
196    10      mock    148368
197    10      mock     66397
198    10      mock     79804
199    10      mock    136098
200    10      mock    105393
201    10      mock     44015
202    10      mock     88901
203    10      mock     76320
204    10      mock    107839
205    10      mock     81500
206    10      mock     93794
207    10      mock     24104
208    10       est     21167
209    10       est     14223
210    10       est     26741
211    10       est     36501
212    10       est    175922
213    10       est     82055
214    10       est    165409
215    10       est     94725
216    10       est     70428
217    10       est     98356
218    10       est     27094
219    10       est     30583
220    10       est     64951
221    10       est     27287
222    10       est     63224
223    10       est     84377
224    10       est    198418
225    10       est     16138
226    10       est     12118
227    10       est     58487
228    10       est     61192
229    10       est     78005
230    10       est     88099
231    10       est     93075
232    10       est     82337
233    10       est     87471
234    10       est     33539
235    10       est     20891
236    10       est     88911
237    10       est    119110
238    10       est     36432
239    10       est     27952
240    15      mock     39513
241    15      mock     68447
242    15      mock     67149
243    15      mock     35949
244    15      mock      7503
245    15      mock     18979
246    15      mock     19343
247    15      mock      5602
248    15      mock      7590
249    15      mock     52574
250    15      mock    108275
251    15      mock     56363
252    15      mock     42977
253    15      mock    111156
254    15      mock     43010
255    15      mock     68493
256    15      mock     57340
257    15      mock    195126
258    15      mock    177670
259    15      mock     32515
260    15      mock     39286
261    15      mock     36976
262    15      mock     48789
263    15      mock     46076
264    15      mock     22263
265    15       est    115333
266    15       est     74470
267    15       est     72941
268    15       est     22705
269    15       est     69798
270    15       est     28906
271    15       est     60090
272    15       est     22451
273    15       est     98248
274    15       est     39162
275    15       est     40576
276    15       est     95411
277    15       est     33778
278    15       est     26310
279    15       est     24527
280    15       est     43024
281    15       est     10710
282    15       est     11508
283    15       est     31201
284    15       est     33447
285    15       est     36237
286    15       est     82044
287    15       est     28230
288    15       est     25823
289    20      mock     30605
290    20      mock     35292
291    20      mock     29521
292    20      mock     20230
293    20      mock     33200
294    20      mock     35779
295    20      mock     84393
296    20      mock     55674
297    20      mock     32178
298    20      mock     59245
299    20      mock     77908
300    20      mock     91378
301    20      mock     82912
302    20      mock     75883
303    20      mock    107045
304    20      mock     53745
305    20      mock     52773
306    20      mock     71410
307    20      mock     69537
308    20      mock     49149
309    20      mock     62577
310    20      mock     83284
311    20      mock     49768
312    20      mock     82661
313    20      mock     47429
314    20      mock     60174
315    20      mock     77339
316    20      mock    103328
317    20      mock     26825
318    20      mock     60869
319    20      mock     49528
320    20       est     94663
321    20       est     28901
322    20       est     67883
323    20       est    142057
324    20       est     39722
325    20       est     76330
326    20       est     47064
327    20       est     42525
328    20       est     34177
329    20       est     41220
330    20       est     66942
331    20       est     65084
332    20       est     50426
333    20       est     64104
334    20       est     33856
335    20       est     30492
336    20       est     18891
337    20       est    124645
338    20       est     52924
339    20       est     38835
340    20       est     38061
341    20       est    125541
342    20       est     23387
343    20       est     31764
344    20       est     41869
345    20       est     31632
346    24      mock     83904
347    24      mock     67082
348    24      mock     70886
349    24      mock    122185
350    24      mock     56694
351    24      mock     61235
352    24      mock     52690
353    24      mock     62587
354    24      mock     62991
355    24      mock     81349
356    24      mock     41515
357    24      mock     72000
358    24      mock     81638
359    24      mock     51438
360    24      mock     27825
361    24      mock     25191
362    24      mock     33022
363    24      mock     23086
364    24      mock     32851
365    24      mock    126634
366    24      mock     60142
367    24      mock     64393
368    24      mock     40149
369    24      mock     52185
370    24      mock     50844
371    24      mock     53582
372    24      mock     13052
373    24      mock     63858
374    24      mock     64846
375    24      mock     91063
376    24      mock    116092
377    24      mock     94370
378    24      mock     99025
379    24      mock    117369
380    24      mock     50651
381    24      mock     36573
382    24      mock     67181
383    24      mock     36357
384    24      mock     44942
385    24      mock     70860
386    24      mock     85037
387    24      mock     38081
388    24       est     60827
389    24       est     51796
390    24       est     28044
391    24       est     26989
392    24       est     59718
393    24       est     30678
394    24       est     93176
395    24       est     39527
396    24       est     51738
397    24       est     24241
398    24       est     37266
399    24       est     28345
400    24       est     61895
401    24       est     85074
402    24       est     54519
403    24       est     32105
> SPCHGFP$hours <- as.factor(SPCHGFP$hours)
> SPCHGRPgr <- ggplot(SPCHGFP, aes(x=hours, y=intensity, color=treatment)) + geom_point(position=position_dodge(width=0.2))
> SPCHGFPgr <- ggplot(SPCHGFP, aes(x=hours, y=intensity, color=treatment)) + geom_point(position=position_dodge(width=0.2))
> SPCHGFPgr
> SPCHGFPgrc <-SPCHGFPgr +scale_color_manual(values=c("#ff66ff", "#9966ff", "#00ccff")) + theme_linedraw()
> SPCHGFPgrc
> SPCHGFPgrcl <-SPCHGFPgrc +stat_summary(fun.y="mean", geom="point", pch="_", size=12)
> SPCHGFPgrcl
> ggsave("SPCHG.eps", height=7, width=7)


#Qi et al., raw data and R scripts for graphs and statistical analysis
#Figure 5C

#Load ggplot2 and R Color Brewer packages.
> library(ggplot2)
> library("RColorBrewer")
> display.brewer.all()

> BK5 <-read.csv("BK5_SI_REV.csv", header=T)
> BK5
          Genotype        SI
1       BK5 triple  2.439024
2       BK5 triple  1.550388
3       BK5 triple  0.000000
4       BK5 triple  6.034483
5       BK5 triple  4.109589
6       BK5 triple  3.125000
7  BK5 tripl epf-d 12.280702
8  BK5 tripl epf-d 12.056738
9  BK5 tripl epf-d 10.181818
10 BK5 tripl epf-d 21.052632
11 BK5 tripl epf-d  4.320988
12 BK5 tripl epf-d 26.153846
13 BK5 tripl epf-d 29.184549
14 BK5 tripl epf-d 50.403226
15 BK5 tripl epf-d 54.964539
16   BK5 tripl tmm 45.312500
17   BK5 tripl tmm 43.000000
18   BK5 tripl tmm 39.325843
19   BK5 tripl tmm 49.808429
20   BK5 tripl tmm 50.485437
21   BK5 tripl tmm 52.380952
22          triple 38.709677
23          triple 36.111111
24          triple 46.666667
25          triple 48.780488
26          triple 38.983051
27          triple 46.511628
28          triple 48.387097
29     tripl epf-d 50.000000
30     tripl epf-d 48.000000
31     tripl epf-d 45.283019
32     tripl epf-d 41.935484
33     tripl epf-d 54.347826
34       tripl tmm 45.714286
35       tripl tmm 58.333333
36       tripl tmm 41.666667
37       tripl tmm 53.658537
38              wt 20.000000
39              wt 15.384615
40              wt 25.000000
41              wt 17.391304
42              wt 19.047619
43              wt 22.222222

# You must "attach" data in order to do statistical analysis later.
> attach(BK5)

> summary(BK5)
            Genotype       SI       
 BK5 tripl epf-d:9   Min.   : 0.00  
 BK5 tripl tmm  :6   1st Qu.:16.39  
 BK5 triple     :6   Median :38.98  
 tripl epf-d    :5   Mean   :32.10  
 tripl tmm      :4   3rd Qu.:48.19  
 triple         :7   Max.   :58.33  
 wt             :6                  
> BK5ana <-data.frame(Genotype, SI)
> BK5ana
          Genotype        SI
1       BK5 triple  2.439024
2       BK5 triple  1.550388
3       BK5 triple  0.000000
4       BK5 triple  6.034483
5       BK5 triple  4.109589
6       BK5 triple  3.125000
7  BK5 tripl epf-d 12.280702
8  BK5 tripl epf-d 12.056738
9  BK5 tripl epf-d 10.181818
10 BK5 tripl epf-d 21.052632
11 BK5 tripl epf-d  4.320988
12 BK5 tripl epf-d 26.153846
13 BK5 tripl epf-d 29.184549
14 BK5 tripl epf-d 50.403226
15 BK5 tripl epf-d 54.964539
16   BK5 tripl tmm 45.312500
17   BK5 tripl tmm 43.000000
18   BK5 tripl tmm 39.325843
19   BK5 tripl tmm 49.808429
20   BK5 tripl tmm 50.485437
21   BK5 tripl tmm 52.380952
22          triple 38.709677
23          triple 36.111111
24          triple 46.666667
25          triple 48.780488
26          triple 38.983051
27          triple 46.511628
28          triple 48.387097
29     tripl epf-d 50.000000
30     tripl epf-d 48.000000
31     tripl epf-d 45.283019
32     tripl epf-d 41.935484
33     tripl epf-d 54.347826
34       tripl tmm 45.714286
35       tripl tmm 58.333333
36       tripl tmm 41.666667
37       tripl tmm 53.658537
38              wt 20.000000
39              wt 15.384615
40              wt 25.000000
41              wt 17.391304
42              wt 19.047619
43              wt 22.222222

# Specify linear model for BK5
> LMBK5ana <-lm(SI~Genotype)
> summary(LMBK5ana)

Call:
lm(formula = SI ~ Genotype)

Residuals:
     Min       1Q   Median       3Q      Max 
-20.1900  -4.2926   0.0867   3.4916  30.4535 

Coefficients:
                      Estimate Std. Error t value
(Intercept)             24.511      3.136   7.816
GenotypeBK5 tripl tmm   22.208      4.959   4.479
GenotypeBK5 triple     -21.635      4.959  -4.363
Genotypetripl epf-d     23.402      5.248   4.460
Genotypetripl tmm       25.332      5.654   4.481
Genotypetriple          18.939      4.741   3.994
Genotypewt              -4.670      4.959  -0.942
                      Pr(>|t|)    
(Intercept)           2.88e-09 ***
GenotypeBK5 tripl tmm 7.30e-05 ***
GenotypeBK5 triple    0.000103 ***
Genotypetripl epf-d   7.73e-05 ***
Genotypetripl tmm     7.26e-05 ***
Genotypetriple        0.000306 ***
Genotypewt            0.352569    
---
Signif. codes:  
0 �***� 0.001 �**� 0.01 �*� 0.05 �.� 0.1 � � 1

Residual standard error: 9.408 on 36 degrees of freedom
Multiple R-squared:  0.7791,	Adjusted R-squared:  0.7423 
F-statistic: 21.16 on 6 and 36 DF,  p-value: 1.866e-10

> aov(LMBK5ana)
Call:
   aov(formula = LMBK5ana)

Terms:
                 Genotype Residuals
Sum of Squares  11237.748  3186.567
Deg. of Freedom         6        36

Residual standard error: 9.408281
Estimated effects may be unbalanced
> TBK5 <- aov(LMBK5ana)
> TukeyHSD(TBK5)
  Tukey multiple comparisons of means
    95% family-wise confidence level

Fit: aov(formula = LMBK5ana)

$Genotype
                                    diff
BK5 tripl tmm-BK5 tripl epf-d  22.207856
BK5 triple-BK5 tripl epf-d    -21.634590
tripl epf-d-BK5 tripl epf-d    23.402262
tripl tmm-BK5 tripl epf-d      25.332201
triple-BK5 tripl epf-d         18.938956
wt-BK5 tripl epf-d             -4.670044
BK5 triple-BK5 tripl tmm      -43.842446
tripl epf-d-BK5 tripl tmm       1.194406
tripl tmm-BK5 tripl tmm         3.124345
triple-BK5 tripl tmm           -3.268900
wt-BK5 tripl tmm              -26.877900
tripl epf-d-BK5 triple         45.036852
tripl tmm-BK5 triple           46.966792
triple-BK5 triple              40.573546
wt-BK5 triple                  16.964546
tripl tmm-tripl epf-d           1.929940
triple-tripl epf-d             -4.463306
wt-tripl epf-d                -28.072306
triple-tripl tmm               -6.393246
wt-tripl tmm                  -30.002245
wt-triple                     -23.609000
                                       lwr
BK5 tripl tmm-BK5 tripl epf-d   6.73281945
BK5 triple-BK5 tripl epf-d    -37.10962676
tripl epf-d-BK5 tripl epf-d     7.02502229
tripl tmm-BK5 tripl epf-d       7.68794501
triple-BK5 tripl epf-d          4.14199048
wt-BK5 tripl epf-d            -20.14508056
BK5 triple-BK5 tripl tmm      -60.79449947
tripl epf-d-BK5 tripl tmm     -16.58505787
tripl tmm-BK5 tripl tmm       -15.82862633
triple-BK5 tripl tmm          -19.60430765
wt-BK5 tripl tmm              -43.82995327
tripl epf-d-BK5 triple         27.25738835
tripl tmm-BK5 triple           28.01381989
triple-BK5 triple              24.23813856
wt-BK5 triple                   0.01249294
tripl tmm-tripl epf-d         -17.76656618
triple-tripl epf-d            -21.65582590
wt-tripl epf-d                -45.85176905
triple-tripl tmm              -24.79673887
wt-tripl tmm                  -48.95521713
wt-triple                     -39.94440688
                                     upr     p adj
BK5 tripl tmm-BK5 tripl epf-d  37.682893 0.0013096
BK5 triple-BK5 tripl epf-d     -6.159554 0.0018296
tripl epf-d-BK5 tripl epf-d    39.779501 0.0013843
tripl tmm-BK5 tripl epf-d      42.976458 0.0013020
triple-BK5 tripl epf-d         33.735921 0.0051921
wt-BK5 tripl epf-d             10.804993 0.9628852
BK5 triple-BK5 tripl tmm      -26.890393 0.0000000
tripl epf-d-BK5 tripl tmm      18.973869 0.9999918
tripl tmm-BK5 tripl tmm        22.077317 0.9984739
triple-BK5 tripl tmm           13.066507 0.9955391
wt-BK5 tripl tmm               -9.925847 0.0003280
tripl epf-d-BK5 triple         62.816315 0.0000000
tripl tmm-BK5 triple           65.919763 0.0000001
triple-BK5 triple              56.908953 0.0000001
wt-BK5 triple                  33.916599 0.0497284
tripl tmm-tripl epf-d          21.626446 0.9999237
triple-tripl epf-d             12.729214 0.9823791
wt-tripl epf-d                -10.292842 0.0003489
triple-tripl tmm               12.010247 0.9287382
wt-tripl tmm                  -11.049274 0.0003359
wt-triple                      -7.273592 0.0011939


# Qi et al., raw data and R scripts for graphs and statistics analysis
#Image analysis of nuclear MUTE-tagRFP signal accumulation 
# Figure 6A, B
# Data generated and analyzed by Xingyun Qi 
# R analysis by Keiko Torii


#For Figure 6A
#Re-sorted the order of intensity and genotype; tentatively name RFP2 

> RFP2 <- read.csv("MUTE-RFP.csv", header=T)
> RFP2
    intensity genotype
1       48063       WT
2       38149       WT
3       63660       WT
4       18016       WT
5      125105       WT
6       51354       WT
7       63514       WT
8       90057       WT
9       58242       WT
10     110577       WT
11      26456       WT
12      83298       WT
13      37545       WT
14     153887       WT
15      39446       WT
16      35562       WT
17      47356       WT
18      37929       WT
19      31898       WT
20      22189       WT
21      25133       WT
22      29198       WT
23      32050       WT
24      23763       WT
25      25497       WT
26      25713       WT
27      15298       WT
28      24818       WT
29      24804       WT
30      24084       WT
31      25179       WT
32      29293       WT
33      19974       WT
34      20117       WT
35      29499       WT
36      14982       WT
37      41847       WT
38      50902       WT
39      36332       WT
40      32724       WT
41      32655       WT
42      22027       WT
43       9741       WT
44      38373       WT
45      10289       WT
46      18415       WT
47      28914       WT
48      18337       WT
49      19275       WT
50       8937       WT
51      21432       WT
52      18952       WT
53      21084       WT
54      14175       WT
55      15555       WT
56      24976       WT
57      15530       WT
58      20885       WT
59      16325       WT
60      10239       WT
61      28548       WT
62      11567       WT
63      12538       WT
64      15211       WT
65      29702       WT
66      50778      tmm
67      51158      tmm
68      27822      tmm
69      21012      tmm
70      24418      tmm
71      44056      tmm
72      40963      tmm
73      15488      tmm
74      41332      tmm
75      26986      tmm
76      63009      tmm
77      67948      tmm
78      33695      tmm
79      20699      tmm
80     116640      tmm
81     287021      tmm
82      61869      tmm
83     214211      tmm
84      92068      tmm
85      52894      tmm
86      45186      tmm
87     113588      tmm
88     157611      tmm
89     228684      tmm
90      34817      tmm
91     120581      tmm
92      58939      tmm
93      39844      tmm
94     148729      tmm
95      27380      tmm
96      64616      tmm
97      51786      tmm
98      52666      tmm
99      54187      tmm
100     63128      tmm
101    185929      tmm
102    181388      tmm
103    260792      tmm
104    183921      tmm
105    135693      tmm
106    101104      tmm
107     61183      tmm
108     51075      tmm
109    104140      tmm
110     21122      tmm
111     34399      tmm
112    149314      tmm
113     58966      tmm
114     90152      tmm
115     74974      tmm
116     55908      tmm
117     70347      tmm
118     14493      tmm
119     80631      tmm
120    102821      tmm
121     88228      tmm
122    104855      tmm
123    114511      tmm
124    129371      tmm
125    203721      tmm
126     87154      tmm
127     79878      tmm
128     74940      tmm


#Make a box and dot plot with box order assigned for the manuscript 

> RFP2$genotype <-factor(RFP2$genotype, levels=c("WT", "tmm"), ordered=TRUE)

#specify binwidth for publication purpose
> RFPplot<-ggplot(RFP2, aes(x=genotype, y=intensity)) +geom_boxplot(aes(fill=genotype)) +geom_dotplot(aes(fill=genotype), binaxis='y', stackdir='center', binwidth=200, dotsize=20) +scale_fill_brewer(palette="RdPu")
> RFPplot
> RFPplot + theme_linedraw()

#Save as eps file to make figure composites
> ggsave("MUTE-RFPboxLine.eps", height =7, width=4)


#Statististical analysis
> RFPstat <-read.csv("MUTE-Rstats.csv", header=T)
> RFPstat
       WT  tmmKO
1   48063  50778
2   38149  51158
3   63660  27822
4   18016  21012
5  125105  24418
6   51354  44056
7   63514  40963
8   90057  15488
9   58242  41332
10 110577  26986
11  26456  63009
12  83298  67948
13  37545  33695
14 153887  20699
15  39446 116640
16  35562 287021
17  47356  61869
18  37929 214211
19  31898  92068
20  22189  52894
21  25133  45186
22  29198 113588
23  32050 157611
24  23763 228684
25  25497  34817
26  25713 120581
27  15298  58939
28  24818  39844
29  24804 148729
30  24084  27380
31  25179  64616
32  29293  51786
33  19974  52666
34  20117  54187
35  29499  63128
36  14982 185929
37  41847 181388
38  50902 260792
39  36332 183921
40  32724 135693
41  32655 101104
42  22027  61183
43   9741  51075
44  38373 104140
45  10289  21122
46  18415  34399
47  28914 149314
48  18337  58966
49  19275  90152
50   8937  74974
51  21432  55908
52  18952  70347
53  21084  14493
54  14175  80631
55  15555 102821
56  24976  88228
57  15530 104855
58  20885 114511
59  16325 129371
60  10239 203721
61  28548  87154
62  11567  79878
63  12538  74940
64  15211     NA
65  29702     NA

> summary(RFPstat)
       WT             tmmKO       
 Min.   :  8937   Min.   : 14493  
 1st Qu.: 18952   1st Qu.: 44621  
 Median : 25497   Median : 64616  
 Mean   : 34111   Mean   : 87569  
 3rd Qu.: 37929   3rd Qu.:114050  
 Max.   :153887   Max.   :287021  
                  NA's   :2       

> t.test(RFPstat$WT, RFPstat$tmm, paired=F)

	Welch Two Sample t-test

data:  RFPstat$WT and RFPstat$tmm
t = -6.2603, df = 83.897, p-value =
1.563e-08
alternative hypothesis: true difference in means is not equal to 0
95 percent confidence interval:
 -70439.34 -36476.48
sample estimates:
mean of x mean of y 
 34110.65  87568.56 


#For Figure 5B

#Generating boxplots combined with dot plots using RColorBrewer
> SCDgra <-ggplot(SCD, aes(x=genotype, y=hour)) + geom_boxplot(aes(fill=genotype))+geom_dotplot(aes(fill=genotype), binaxis='y', stackdir = 'center', binwidth=0.8, dotsize=0.4) +scale_fill_brewer(palette="BuGn")
> SCDgra
> SCDgra +theme_bw()
> ggsave("SCDhour_bw.eps", height =7, width=4)

#Statistical Analysis for Figure 6B
> SCDstats <-read.csv("SCDtime_stats.csv", header=T)

#Display all raw data
> SCDstats
     WT  tmm
1  25.0  6.5
2  28.5  7.0
3  19.0 21.5
4  13.5 23.0
5  14.5 22.0
6  20.5 15.5
7  25.0 20.5
8  22.0 17.5
9  18.5 15.0
10 20.5 11.5
11 20.5 17.5
12 26.0  7.0
13 20.0 10.5
14 13.5 17.5
15 18.0 16.0
16 14.0 11.5
17 11.0 13.0
18 11.0 13.0
19   NA 17.0
20   NA 15.0
21   NA 11.5
22   NA 11.0
23   NA 10.5
24   NA 13.0
25   NA 13.5
26   NA  9.5
27   NA 12.0
28   NA 13.0
29   NA   NA

#Summary Statistics
> summary(SCDstats)
       WT             tmm       
 Min.   :11.00   Min.   : 6.50  
 1st Qu.:14.12   1st Qu.:11.38  
 Median :19.50   Median :13.00  
 Mean   :18.94   Mean   :14.00  
 3rd Qu.:21.62   3rd Qu.:17.12  
 Max.   :28.50   Max.   :23.00  
 NA's   :11      NA's   :1      

#T-test
> t.test(SCDstats$WT, SCDstats$tmm, paired=F)

	Welch Two Sample t-test

data:  SCDstats$WT and SCDstats$tmm
t = 3.3205, df = 32.13, p-value = 0.002246
alternative hypothesis: true difference in means is not equal to 0
95 percent confidence interval:
 1.911838 7.977051
sample estimates:
mean of x mean of y 
 18.94444  14.00000 

>
